# Supplementary material for: Structure determination needs to go viral
Source: Amino Acids. 2024 Jan 29;56(1):3. doi: 10.1007/s00726-023-03374-2 (PMC10824879; doi:10.1007/s00726-023-03374-2)
Supplement: Supplementary file 2 — Supplementary file2 (CSV 1960 KB) [file 726_2023_3374_MOESM2_ESM.csv]

Identifier	StructureData					Polymer EntityData
Entry ID	EM Resolution (Å)	Experimental Method	Deposition Date	PDB ID	High Resolution Limit	Source Organism	Taxonomy ID
102L		X-RAY DIFFRACTION	1992-09-29	102L	1.74	Escherichia virus T4	10665
103L		X-RAY DIFFRACTION	1992-09-29	103L	1.9	Escherichia virus T4	10665
104L		X-RAY DIFFRACTION	1992-09-29	104L	2.8	Escherichia virus T4	10665
107L		X-RAY DIFFRACTION	1992-12-17	107L	1.8	Escherichia virus T4	10665
108L		X-RAY DIFFRACTION	1992-12-17	108L	1.8	Escherichia virus T4	10665
109L		X-RAY DIFFRACTION	1992-12-17	109L	1.85	Escherichia virus T4	10665
110L		X-RAY DIFFRACTION	1992-12-17	110L	1.7	Escherichia virus T4	10665
111L		X-RAY DIFFRACTION	1992-12-17	111L	1.8	Escherichia virus T4	10665
112L		X-RAY DIFFRACTION	1992-12-17	112L	1.8	Escherichia virus T4	10665
113L		X-RAY DIFFRACTION	1992-12-17	113L	1.8	Escherichia virus T4	10665
114L		X-RAY DIFFRACTION	1992-12-17	114L	1.8	Escherichia virus T4	10665
115L		X-RAY DIFFRACTION	1992-12-17	115L	1.8	Escherichia virus T4	10665
118L		X-RAY DIFFRACTION	1993-05-28	118L	1.8	Escherichia virus T4	10665
119L		X-RAY DIFFRACTION	1993-05-28	119L	1.65	Escherichia virus T4	10665
120L		X-RAY DIFFRACTION	1993-05-28	120L	1.8	Escherichia virus T4	10665
122L		X-RAY DIFFRACTION	1993-05-28	122L	1.8	Escherichia virus T4	10665
123L		X-RAY DIFFRACTION	1993-05-28	123L	1.8	Escherichia virus T4	10665
125L		X-RAY DIFFRACTION	1993-05-28	125L	1.85	Escherichia virus T4	10665
126L		X-RAY DIFFRACTION	1993-05-28	126L	1.8	Escherichia virus T4	10665
127L		X-RAY DIFFRACTION	1993-05-28	127L	1.85	Escherichia virus T4	10665
128L		X-RAY DIFFRACTION	1993-05-28	128L	1.7	Escherichia virus T4	10665
129L		X-RAY DIFFRACTION	1993-05-28	129L	1.7	Escherichia virus T4	10665
130L		X-RAY DIFFRACTION	1993-05-28	130L	1.7	Escherichia virus T4	10665
131L		X-RAY DIFFRACTION	1993-05-28	131L	1.7	Escherichia virus T4	10665
137L		X-RAY DIFFRACTION	1993-08-17	137L	1.85	Escherichia virus T4	10665
138L		X-RAY DIFFRACTION	1993-09-01	138L	1.7	Escherichia virus T4	10665
139L		X-RAY DIFFRACTION	1993-09-01	139L	1.7	Escherichia virus T4	10665
140L		X-RAY DIFFRACTION	1993-10-15	140L	2.1	Escherichia virus T4	10665
141L		X-RAY DIFFRACTION	1993-10-15	141L	2	Escherichia virus T4	10665
142L		X-RAY DIFFRACTION	1993-10-15	142L	2	Escherichia virus T4	10665
143L		X-RAY DIFFRACTION	1993-10-15	143L	2	Escherichia virus T4	10665
144L		X-RAY DIFFRACTION	1993-10-15	144L	2.1	Escherichia virus T4	10665
145L		X-RAY DIFFRACTION	1993-10-15	145L	2	Escherichia virus T4	10665
146L		X-RAY DIFFRACTION	1993-10-15	146L	1.85	Escherichia virus T4	10665
147L		X-RAY DIFFRACTION	1993-10-15	147L	2	Escherichia virus T4	10665
148L		X-RAY DIFFRACTION	1993-10-27	148L	1.9	Escherichia virus T4	10665
						Escherichia coli	562
149L		X-RAY DIFFRACTION	1994-01-25	149L	2.6	Escherichia virus T4	10665
150L		X-RAY DIFFRACTION	1994-01-25	150L	2.2	Escherichia virus T4	10665
151L		X-RAY DIFFRACTION	1994-01-25	151L	2.2	Escherichia virus T4	10665
152L		X-RAY DIFFRACTION	1994-01-26	152L	2	Escherichia virus T4	10665
155L		X-RAY DIFFRACTION	1994-06-20	155L	1.85	Escherichia virus T4	10665
156L		X-RAY DIFFRACTION	1994-06-20	156L	1.8	Escherichia virus T4	10665
157L		X-RAY DIFFRACTION	1994-06-20	157L	1.85	Escherichia virus T4	10665
158L		X-RAY DIFFRACTION	1994-06-20	158L	1.8	Escherichia virus T4	10665
159L		X-RAY DIFFRACTION	1994-06-20	159L	1.8	Escherichia virus T4	10665
160L		X-RAY DIFFRACTION	1994-06-20	160L	1.8	Escherichia virus T4	10665
161L		X-RAY DIFFRACTION	1994-06-20	161L	1.7	Escherichia virus T4	10665
162L		X-RAY DIFFRACTION	1994-06-20	162L	1.8	Escherichia virus T4	10665
163L		X-RAY DIFFRACTION	1994-06-20	163L	1.8	Escherichia virus T4	10665
164L		X-RAY DIFFRACTION	1994-06-20	164L	1.8	Escherichia virus T4	10665
165L		X-RAY DIFFRACTION	1994-06-20	165L	1.75	Escherichia virus T4	10665
166L		X-RAY DIFFRACTION	1994-06-20	166L	1.75	Escherichia virus T4	10665
167L		X-RAY DIFFRACTION	1995-03-24	167L	2.2	Escherichia virus T4	10665
168L		X-RAY DIFFRACTION	1995-03-24	168L	2.9	Escherichia virus T4	10665
169L		X-RAY DIFFRACTION	1995-03-24	169L	3	Escherichia virus T4	10665
16VP		X-RAY DIFFRACTION	1999-02-11	16VP	2.1	Human alphaherpesvirus 1	10298
170L		X-RAY DIFFRACTION	1995-03-24	170L	2.6	Escherichia virus T4	10665
171L		X-RAY DIFFRACTION	1995-03-24	171L	2.5	Escherichia virus T4	10665
172L		X-RAY DIFFRACTION	1995-03-24	172L	1.9	Escherichia virus T4	10665
173L		X-RAY DIFFRACTION	1995-03-24	173L	1.7	Escherichia virus T4	10665
174L		X-RAY DIFFRACTION	1995-03-24	174L	2.3	Escherichia virus T4	10665
175L		X-RAY DIFFRACTION	1995-03-24	175L	2.1	Escherichia virus T4	10665
176L		X-RAY DIFFRACTION	1995-03-24	176L	2.2	Escherichia virus T4	10665
177L		X-RAY DIFFRACTION	1995-03-24	177L	2.5	Escherichia virus T4	10665
178L		X-RAY DIFFRACTION	1995-03-24	178L	2.71	Escherichia virus T4	10665
180L		X-RAY DIFFRACTION	1995-03-24	180L	1.75	Escherichia virus T4	10665
181L		X-RAY DIFFRACTION	1995-04-19	181L	1.8	Escherichia virus T4	10665
182L		X-RAY DIFFRACTION	1995-04-19	182L	1.8	Escherichia virus T4	10665
183L		X-RAY DIFFRACTION	1995-04-19	183L	1.8	Escherichia virus T4	10665
184L		X-RAY DIFFRACTION	1995-04-19	184L	1.8	Escherichia virus T4	10665
185L		X-RAY DIFFRACTION	1995-04-19	185L	1.8	Escherichia virus T4	10665
186L		X-RAY DIFFRACTION	1995-04-19	186L	1.8	Escherichia virus T4	10665
187L		X-RAY DIFFRACTION	1995-04-19	187L	1.8	Escherichia virus T4	10665
188L		X-RAY DIFFRACTION	1995-04-19	188L	1.8	Escherichia virus T4	10665
189L		X-RAY DIFFRACTION	1995-05-09	189L	2.5	Escherichia virus T4	10665
190L		X-RAY DIFFRACTION	1995-06-13	190L	2	Escherichia virus T4	10665
191L		X-RAY DIFFRACTION	1995-06-13	191L	1.95	Escherichia virus T4	10665
192L		X-RAY DIFFRACTION	1995-06-13	192L	1.9	Escherichia virus T4	10665
195L		X-RAY DIFFRACTION	1995-11-06	195L	1.9	Escherichia virus T4	10665
196L		X-RAY DIFFRACTION	1995-11-06	196L	2.3	Escherichia virus T4	10665
197L		X-RAY DIFFRACTION	1995-11-06	197L	2.1	Escherichia virus T4	10665
198L		X-RAY DIFFRACTION	1995-11-06	198L	2	Escherichia virus T4	10665
199L		X-RAY DIFFRACTION	1995-11-06	199L	1.85	Escherichia virus T4	10665
1A0I		X-RAY DIFFRACTION	1997-12-01	1A0I	2.6	Escherichia phage T7	10760
1A14		X-RAY DIFFRACTION	1997-12-21	1A14	2.5	Mus musculus	10090
						Influenza A virus	11320
						Mus musculus	10090
1A1M		X-RAY DIFFRACTION	1997-12-11	1A1M	2.3	Homo sapiens	9606
						Homo sapiens	9606
						Human immunodeficiency virus 2	11709
1A1N		X-RAY DIFFRACTION	1997-12-11	1A1N	2	Homo sapiens	9606
						Homo sapiens	9606
						Human immunodeficiency virus 1	11676
1A1O		X-RAY DIFFRACTION	1997-12-11	1A1O	2.3	Homo sapiens	9606
						Homo sapiens	9606
						Human immunodeficiency virus 1	11676
1A1Q		X-RAY DIFFRACTION	1997-12-12	1A1Q	2.4	Hepacivirus C	11103
1A1R		X-RAY DIFFRACTION	1997-12-15	1A1R	2.5	Hepacivirus C	11103
						Hepacivirus C	11103
1A1T		SOLUTION NMR	1997-12-15	1A1T
						Human immunodeficiency virus 1	11676
1A1V		X-RAY DIFFRACTION	1997-12-17	1A1V	2.2	Hepatitis C virus (isolate H)	11108
1A30		X-RAY DIFFRACTION	1998-01-27	1A30	2	Human immunodeficiency virus 1	11676
1A34		X-RAY DIFFRACTION	1998-01-28	1A34	1.81	Satellite tobacco mosaic virus	12881
1A3R		X-RAY DIFFRACTION	1998-01-23	1A3R	2.1	Mus musculus	10090
						Mus musculus	10090
						rhinovirus A2	12130
1A41		X-RAY DIFFRACTION	1998-02-10	1A41	2.3	Vaccinia virus	10245
1A43		X-RAY DIFFRACTION	1998-02-10	1A43	2.6	Human immunodeficiency virus 1	11676
1A4G		X-RAY DIFFRACTION	1998-01-29	1A4G	2.2	Influenza B virus (STRAIN B/BEIJING/1/87)	11525
1A4Q		X-RAY DIFFRACTION	1998-01-30	1A4Q	1.9	Influenza B virus (STRAIN B/BEIJING/1/87)	11525
1A4T		SOLUTION NMR	1998-02-04	1A4T
						Salmonella virus P22	10754
1A5V		X-RAY DIFFRACTION	1998-02-18	1A5V	1.9	Rous sarcoma virus (strain Schmidt-Ruppin)	11889
1A5W		X-RAY DIFFRACTION	1998-02-18	1A5W	2	Rous sarcoma virus (strain Schmidt-Ruppin)	11889
1A5X		X-RAY DIFFRACTION	1998-02-18	1A5X	1.9	Rous sarcoma virus (strain Schmidt-Ruppin)	11889
1A60		SOLUTION NMR	1998-03-04	1A60		Turnip yellow mosaic virus	12154
1A6C		X-RAY DIFFRACTION	1998-02-23	1A6C	3.5	Tobacco ringspot virus	12282
1A6S		SOLUTION NMR	1998-03-02	1A6S		Rous sarcoma virus - Prague C	11888
1A7G		X-RAY DIFFRACTION	1998-03-13	1A7G	2.4	human papillomavirus 31	10585
1A8G		X-RAY DIFFRACTION	1998-03-24	1A8G	2.5	Human immunodeficiency virus 1	11676
1A8K		X-RAY DIFFRACTION	1998-03-27	1A8K	2	Human immunodeficiency virus 1	11676
1A8O		X-RAY DIFFRACTION	1998-03-27	1A8O	1.7	Human immunodeficiency virus 1	11676
1A92		X-RAY DIFFRACTION	1998-04-15	1A92	1.8	Hepatitis delta virus	12475
1A94		X-RAY DIFFRACTION	1998-04-16	1A94	2	Human immunodeficiency virus 1	11676
1A9M		X-RAY DIFFRACTION	1998-04-08	1A9M	2.3	Human immunodeficiency virus 1	11676
1AA0		X-RAY DIFFRACTION	1997-01-18	1AA0	2.2	Escherichia virus T4	10665
1AA7		X-RAY DIFFRACTION	1997-01-24	1AA7	2.08	unidentified influenza virus	11309
1AAF		SOLUTION NMR	1992-04-06	1AAF		HIV-1 M:B_MN	11696
1AAQ		X-RAY DIFFRACTION	1992-04-13	1AAQ	2.5	Human immunodeficiency virus 1	11676
1AAZ		X-RAY DIFFRACTION	1992-04-24	1AAZ	2	Escherichia virus T4	10665
1ABA		X-RAY DIFFRACTION	1992-04-24	1ABA	1.45	Escherichia virus T4	10665
1ACY		X-RAY DIFFRACTION	1994-02-10	1ACY	3	Mus musculus	10090
						Mus musculus	10090
						HIV-1 M:B_MN	11696
1ADR		SOLUTION NMR	1993-07-19	1ADR		Salmonella virus P22	10754
1ADU		X-RAY DIFFRACTION	1995-05-11	1ADU	3	Human adenovirus 5	28285
1ADV		X-RAY DIFFRACTION	1995-05-12	1ADV	3.2	Human adenovirus 5	28285
1AE9		X-RAY DIFFRACTION	1997-03-06	1AE9	1.9	Escherichia virus Lambda	10710
1AFV		X-RAY DIFFRACTION	1997-03-14	1AFV	3.7	Human immunodeficiency virus 1	11676
						Mus musculus	10090
						Mus musculus	10090
1AGB		X-RAY DIFFRACTION	1997-03-24	1AGB	2.2	Homo sapiens	9606
						Homo sapiens	9606
						Human immunodeficiency virus 1	11676
1AGC		X-RAY DIFFRACTION	1997-03-24	1AGC	2.1	Homo sapiens	9606
						Homo sapiens	9606
						Human immunodeficiency virus 1	11676
1AGD		X-RAY DIFFRACTION	1997-03-24	1AGD	2.05	Homo sapiens	9606
						Homo sapiens	9606
						Human immunodeficiency virus 1	11676
1AGE		X-RAY DIFFRACTION	1997-03-24	1AGE	2.3	Homo sapiens	9606
						Homo sapiens	9606
						Human immunodeficiency virus 1	11676
1AGF		X-RAY DIFFRACTION	1997-03-24	1AGF	2.2	Homo sapiens	9606
						Homo sapiens	9606
						Human immunodeficiency virus 1	11676
1AHS		X-RAY DIFFRACTION	1996-03-18	1AHS	2.3	African horse sickness virus	40050
1AID		X-RAY DIFFRACTION	1997-04-16	1AID	2.2	Human immunodeficiency virus 1	11676
1AIH		X-RAY DIFFRACTION	1997-04-17	1AIH	2.5	Haemophilus virus HP1	10690
1AIK		X-RAY DIFFRACTION	1997-04-20	1AIK	2	HIV-1 M:B_HXB2R	11706
						HIV-1 M:B_HXB2R	11706
1AIL		X-RAY DIFFRACTION	1997-04-21	1AIL	1.9	Influenza A virus (A/Udorn/307/1972(H3N2))	381517
1AJV		X-RAY DIFFRACTION	1997-05-11	1AJV	2	Human immunodeficiency virus 1	11676
1AJX		X-RAY DIFFRACTION	1997-05-11	1AJX	2	Human immunodeficiency virus 1	11676
1AK4		X-RAY DIFFRACTION	1997-05-28	1AK4	2.36	Homo sapiens	9606
						Human immunodeficiency virus 1	11676
1AKJ		X-RAY DIFFRACTION	1997-05-21	1AKJ	2.65	Homo sapiens	9606
						Homo sapiens	9606
						Homo sapiens	9606
						Human immunodeficiency virus	12721
1AL0		X-RAY DIFFRACTION	1997-06-06	1AL0	3.5	Escherichia virus phiX174	10847
						Escherichia virus phiX174	10847
						Escherichia virus phiX174	10847
						Escherichia virus phiX174	10847
1AL2		X-RAY DIFFRACTION	1997-06-09	1AL2	2.9	Human poliovirus 1 Mahoney	12081
						Human poliovirus 1 Mahoney	12081
						Human poliovirus 1 Mahoney	12081
						Human poliovirus 1 Mahoney	12081
						Human poliovirus 1 Mahoney	12081
1AM7		X-RAY DIFFRACTION	1997-06-24	1AM7	2.3	Escherichia virus Lambda	10710
1ANV		X-RAY DIFFRACTION	1996-03-14	1ANV	2.7	Human adenovirus 5	28285
1AO7		X-RAY DIFFRACTION	1997-07-21	1AO7	2.6	Homo sapiens	9606
						Homo sapiens	9606
						Human T-cell leukemia virus type I	11908
						Homo sapiens	9606
						Homo sapiens	9606
1AOL		X-RAY DIFFRACTION	1997-07-08	1AOL	2	Friend murine leukemia virus	11795
1AOT		SOLUTION NMR	1997-07-10	1AOT		Homo sapiens	9606
						Mesocricetus auratus polyomavirus 1	1891729
1AOU		SOLUTION NMR	1997-07-10	1AOU		Homo sapiens	9606
						Mesocricetus auratus polyomavirus 1	1891729
1AQ3		X-RAY DIFFRACTION	1997-08-06	1AQ3	2.8
						Escherichia phage MS2	12022
1AQ4		X-RAY DIFFRACTION	1997-08-06	1AQ4	3	Escherichia phage MS2	12022
1AR6		X-RAY DIFFRACTION	1997-08-11	1AR6	2.9	Human poliovirus 1 Mahoney	12081
						Human poliovirus 1 Mahoney	12081
						Human poliovirus 1 Mahoney	12081
						Human poliovirus 1 Mahoney	12081
						Human poliovirus 1 Mahoney	12081
1AR7		X-RAY DIFFRACTION	1997-08-11	1AR7	2.9	Human poliovirus 1 Mahoney	12081
						Human poliovirus 1 Mahoney	12081
						Human poliovirus 1 Mahoney	12081
						Human poliovirus 1 Mahoney	12081
						Human poliovirus 1 Mahoney	12081
1AR8		X-RAY DIFFRACTION	1997-08-11	1AR8	2.9	Human poliovirus 1 Mahoney	12081
						Human poliovirus 1 Mahoney	12081
						Human poliovirus 1 Mahoney	12081
						Human poliovirus 1 Mahoney	12081
						Human poliovirus 1 Mahoney	12081
1AR9		X-RAY DIFFRACTION	1997-08-11	1AR9	2.9	Human poliovirus 1 Mahoney	12081
						Human poliovirus 1 Mahoney	12081
						Human poliovirus 1 Mahoney	12081
						Human poliovirus 1 Mahoney	12081
						Human poliovirus 1 Mahoney	12081
1ARO		X-RAY DIFFRACTION	1997-08-08	1ARO	2.8	Escherichia phage T7	10760
						Escherichia phage T7	10760
1ARQ		SOLUTION NMR	1993-08-24	1ARQ		Salmonella virus P22	10754
1ARR		SOLUTION NMR	1993-08-24	1ARR		Salmonella virus P22	10754
1ASJ		X-RAY DIFFRACTION	1997-08-11	1ASJ	2.9	Human poliovirus 1 Mahoney	12081
						Human poliovirus 1 Mahoney	12081
						Human poliovirus 1 Mahoney	12081
						Human poliovirus 1 Mahoney	12081
						Human poliovirus 1 Mahoney	12081
1ASU		X-RAY DIFFRACTION	1995-08-25	1ASU	1.7	Avian sarcoma virus	11876
1ASV		X-RAY DIFFRACTION	1995-08-25	1ASV	2.2	Avian sarcoma virus	11876
1ASW		X-RAY DIFFRACTION	1995-08-25	1ASW	1.8	Avian sarcoma virus	11876
1AT3		X-RAY DIFFRACTION	1997-08-16	1AT3	2.5	Human alphaherpesvirus 2	10310
1ATO		SOLUTION NMR	1997-08-14	1ATO		Hepatitis delta virus	12475
1AUM		X-RAY DIFFRACTION	1997-08-29	1AUM	3	Human immunodeficiency virus 1	11676
1AUY		X-RAY DIFFRACTION	1997-09-07	1AUY	3	Turnip yellow mosaic virus	12154
1AV6		X-RAY DIFFRACTION	1997-09-26	1AV6	2.8
						Vaccinia virus WR	10254
1AVP		X-RAY DIFFRACTION	1996-04-04	1AVP	2.6	Human adenovirus 2	10515
						Human adenovirus 2	10515
1AVQ		X-RAY DIFFRACTION	1997-09-18	1AVQ	2.4	Escherichia virus Lambda	10710
1AVV		X-RAY DIFFRACTION	1997-09-21	1AVV	3	Human immunodeficiency virus 1	11676
1AVY		X-RAY DIFFRACTION	1997-09-22	1AVY	1.85	Escherichia virus T4	10665
1AVZ		X-RAY DIFFRACTION	1997-09-23	1AVZ	3	Human immunodeficiency virus 1	11676
						Homo sapiens	9606
1AXA		X-RAY DIFFRACTION	1997-10-13	1AXA	2	Human immunodeficiency virus 1	11676
1AYM		X-RAY DIFFRACTION	1997-11-06	1AYM	2.15	Human rhinovirus sp.	169066
						Human rhinovirus sp.	169066
						Human rhinovirus sp.	169066
						Human rhinovirus sp.	169066
1AYN		X-RAY DIFFRACTION	1997-11-06	1AYN	2.9	Human rhinovirus sp.	169066
						Human rhinovirus sp.	169066
						Human rhinovirus sp.	169066
						Human rhinovirus sp.	169066
1AZ5		X-RAY DIFFRACTION	1997-11-25	1AZ5	2	Simian immunodeficiency virus	11723
1B11		X-RAY DIFFRACTION	1998-11-25	1B11	1.9	Feline immunodeficiency virus	11673
1B28		SOLUTION NMR	1998-12-05	1B28		Salmonella virus P22	10754
1B35		X-RAY DIFFRACTION	1998-12-17	1B35	2.4	Cricket paralysis virus	12136
						Cricket paralysis virus	12136
						Cricket paralysis virus	12136
						Cricket paralysis virus	12136
1B3T		X-RAY DIFFRACTION	1998-12-14	1B3T	2.2
						Human gammaherpesvirus 4	10376
1B42		X-RAY DIFFRACTION	1999-01-05	1B42	2.2	Vaccinia virus	10245
1B49		X-RAY DIFFRACTION	1999-01-06	1B49	2.3	Escherichia virus T4	10665
1B5D		X-RAY DIFFRACTION	1999-01-06	1B5D	2.2	Escherichia virus T4	10665
1B5E		X-RAY DIFFRACTION	1999-01-06	1B5E	1.6	Escherichia virus T4	10665
1B6I		X-RAY DIFFRACTION	1999-01-14	1B6I	1.9	Escherichia virus T4	10665
1B6J		X-RAY DIFFRACTION	1999-01-17	1B6J	1.85	Human immunodeficiency virus 1	11676
1B6K		X-RAY DIFFRACTION	1999-01-17	1B6K	1.85	Human immunodeficiency virus 1	11676
1B6L		X-RAY DIFFRACTION	1999-01-17	1B6L	1.75	Human immunodeficiency virus 1	11676
1B6M		X-RAY DIFFRACTION	1999-01-17	1B6M	1.85	Human immunodeficiency virus 1	11676
1B6P		X-RAY DIFFRACTION	1999-01-17	1B6P	2	Human immunodeficiency virus 1	11676
1B77		X-RAY DIFFRACTION	1999-01-27	1B77	2.1	Escherichia phage RB69	12353
1B8H		X-RAY DIFFRACTION	1999-02-01	1B8H	3	Escherichia phage RB69	12353
1B92		X-RAY DIFFRACTION	1999-02-19	1B92	2.02	Human immunodeficiency virus 1	11676
1B9D		X-RAY DIFFRACTION	1999-02-11	1B9D	1.7	Human immunodeficiency virus 1	11676
1B9F		X-RAY DIFFRACTION	1999-02-11	1B9F	1.7	Human immunodeficiency virus type 1 (CLONE 12)	11679
1B9S		X-RAY DIFFRACTION	1999-02-15	1B9S	2.5	Influenza B virus (B/Lee/1940)	518987
1B9T		X-RAY DIFFRACTION	1999-02-15	1B9T	2.4	Influenza B virus (B/Lee/1940)	518987
1B9V		X-RAY DIFFRACTION	1999-02-15	1B9V	2.35	Influenza B virus (B/Lee/1940)	518987
1BAI		X-RAY DIFFRACTION	1998-04-17	1BAI	2.4	Rous sarcoma virus	11886
1BAJ		X-RAY DIFFRACTION	1998-04-17	1BAJ	2.6	Human immunodeficiency virus 1	11676
1BAX		SOLUTION NMR	1998-04-20	1BAX		Mason-Pfizer monkey virus	11855
1BAZ		X-RAY DIFFRACTION	1998-04-21	1BAZ	1.9	Salmonella virus P22	10754
1BBT		X-RAY DIFFRACTION	1992-05-18	1BBT	2.6	Foot-and-mouth disease virus	12110
						Foot-and-mouth disease virus	12110
						Foot-and-mouth disease virus	12110
						Foot-and-mouth disease virus	12110
1BCM		X-RAY DIFFRACTION	1995-05-26	1BCM	2.8	Escherichia virus Mu	10677
1BCO		X-RAY DIFFRACTION	1995-05-26	1BCO	2.4	Escherichia virus Mu	10677
1BD2		X-RAY DIFFRACTION	1998-05-12	1BD2	2.5	Homo sapiens	9606
						Homo sapiens	9606
						Human T-cell leukemia virus type I	11908
						Homo sapiens	9606
						Homo sapiens	9606
1BDL		X-RAY DIFFRACTION	1998-05-10	1BDL	2.8	Human immunodeficiency virus 1	11676
1BDQ		X-RAY DIFFRACTION	1998-05-10	1BDQ	2.5	Human immunodeficiency virus 1	11676
1BDR		X-RAY DIFFRACTION	1998-05-10	1BDR	2.8	Human immunodeficiency virus 1	11676
1BDT		X-RAY DIFFRACTION	1998-05-11	1BDT	2.5
						Salmonella virus P22	10754
1BDV		X-RAY DIFFRACTION	1998-05-11	1BDV	2.8
						Salmonella virus P22	10754
1BEV		X-RAY DIFFRACTION	1996-04-03	1BEV	3	Bovine enterovirus strain VG-5-27	12065
						Bovine enterovirus strain VG-5-27	12065
						Bovine enterovirus strain VG-5-27	12065
						Bovine enterovirus strain VG-5-27	12065
1BGT		X-RAY DIFFRACTION	1994-06-09	1BGT	2.2	Escherichia virus T4	10665
1BGU		X-RAY DIFFRACTION	1994-06-09	1BGU	2.2	Escherichia virus T4	10665
1BHL		X-RAY DIFFRACTION	1998-06-10	1BHL	2.2	Human immunodeficiency virus 1	11676
1BI4		X-RAY DIFFRACTION	1998-06-22	1BI4	2.5	Human immunodeficiency virus 1	11676
						Human immunodeficiency virus 1	11676
1BIS		X-RAY DIFFRACTION	1998-06-19	1BIS	1.95	Human immunodeficiency virus 1	11676
1BIU		X-RAY DIFFRACTION	1998-06-19	1BIU	2.5	Human immunodeficiency virus 1	11676
1BIV		SOLUTION NMR	1996-06-12	1BIV		Bovine immunodeficiency virus	11657
						synthetic construct	32630
1BIZ		X-RAY DIFFRACTION	1998-06-21	1BIZ	1.95	Human immunodeficiency virus 1	11676
1BJ6		SOLUTION NMR	1998-07-03	1BJ6
						Human immunodeficiency virus 1	11676
1BJA		X-RAY DIFFRACTION	1998-06-23	1BJA	2.19	Escherichia virus T4	10665
1BJI		X-RAY DIFFRACTION	1997-12-03	1BJI	2	Influenza A virus	11320
1BKL		X-RAY DIFFRACTION	1997-05-02	1BKL	2.1	Rous sarcoma virus	11886
1BKM		X-RAY DIFFRACTION	1997-05-02	1BKM	2	Rous sarcoma virus	11886
1BKY		X-RAY DIFFRACTION	1998-07-13	1BKY	2	Vaccinia virus	10245
1BL3		X-RAY DIFFRACTION	1998-07-23	1BL3	2	Human immunodeficiency virus 1	11676
1BMS		X-RAY DIFFRACTION	1995-08-29	1BMS	2.7	Escherichia phage MS2	12022
1BMV		X-RAY DIFFRACTION	1989-10-09	1BMV	3
						Bean pod mottle virus	12260
						Bean pod mottle virus	12260
1BMX		SOLUTION NMR	1998-07-27	1BMX		Human immunodeficiency virus 1	11676
1BOS		X-RAY DIFFRACTION	1998-01-13	1BOS	2.8	Phage h30	12371
						Enterobacteria phage H-19B	69932
1BQM		X-RAY DIFFRACTION	1998-08-17	1BQM	3.1	Human immunodeficiency virus 1	11676
						Human immunodeficiency virus 1	11676
1BQN		X-RAY DIFFRACTION	1998-08-17	1BQN	3.3	Human immunodeficiency virus 1	11676
						Human immunodeficiency virus 1	11676
1BRV		SOLUTION NMR	1996-03-29	1BRV		Bovine respiratory syncytial virus (strain 391-2)	31611
1BT7		SOLUTION NMR	1998-09-01	1BT7		Hepacivirus C	11103
1BU2		X-RAY DIFFRACTION	1998-09-10	1BU2	3	Herpesvirus saimiri (strain 11)	10383
1BUI		X-RAY DIFFRACTION	1998-09-04	1BUI	2.65	Staphylococcus phage 42D.m	10715
						Homo sapiens	9606
1BV7		X-RAY DIFFRACTION	1998-09-22	1BV7	2	Human immunodeficiency virus 1	11676
1BV9		X-RAY DIFFRACTION	1998-09-22	1BV9	2	Human immunodeficiency virus 1	11676
1BVE		SOLUTION NMR	1996-01-16	1BVE		Human immunodeficiency virus 1	11676
1BVG		SOLUTION NMR	1996-01-16	1BVG		Human immunodeficiency virus 1	11676
1BVJ		SOLUTION NMR	1998-08-31	1BVJ		Human immunodeficiency virus type 1 (MAL ISOLATE)	11697
1BVP		X-RAY DIFFRACTION	1995-02-17	1BVP	2.6	Bluetongue virus (serotype 10 / American isolate)	10900
1BWA		X-RAY DIFFRACTION	1998-09-22	1BWA	1.9	Human immunodeficiency virus 1	11676
1BWB		X-RAY DIFFRACTION	1998-09-22	1BWB	1.8	Human immunodeficiency virus 1	11676
1BY9		X-RAY DIFFRACTION	1998-10-27	1BY9	2.2	Human papillomavirus type 16	333760
1C0M		X-RAY DIFFRACTION	1999-07-16	1C0M	2.53	Rous sarcoma virus	11886
1C0T		X-RAY DIFFRACTION	1999-07-19	1C0T	2.7	Human immunodeficiency virus 1	11676
						Human immunodeficiency virus 1	11676
1C0U		X-RAY DIFFRACTION	1999-07-19	1C0U	2.52	Human immunodeficiency virus 1	11676
						Human immunodeficiency virus 1	11676
1C1A		X-RAY DIFFRACTION	1999-07-21	1C1A	3.1	Rous sarcoma virus	11886
1C1B		X-RAY DIFFRACTION	1999-07-21	1C1B	2.5	Human immunodeficiency virus 1	11676
						Human immunodeficiency virus 1	11676
1C1C		X-RAY DIFFRACTION	1999-07-21	1C1C	2.5	Human immunodeficiency virus 1	11676
						Human immunodeficiency virus 1	11676
1C1K		X-RAY DIFFRACTION	1999-07-22	1C1K	1.45	Escherichia virus T4	10665
1C2P		X-RAY DIFFRACTION	1999-07-26	1C2P	1.9	Hepacivirus C	11103
1C3J		X-RAY DIFFRACTION	1999-07-28	1C3J	1.88	Escherichia virus T4	10665
1C48		X-RAY DIFFRACTION	1999-08-11	1C48	1.6	Phage h30	12371
1C5E		X-RAY DIFFRACTION	1999-11-18	1C5E	1.1	Escherichia virus Lambda	10710
1C60		X-RAY DIFFRACTION	1999-12-21	1C60	2	Escherichia virus T4	10665
1C61		X-RAY DIFFRACTION	1999-12-21	1C61	2	Escherichia virus T4	10665
1C62		X-RAY DIFFRACTION	1999-12-21	1C62	2.3	Escherichia virus T4	10665
1C63		X-RAY DIFFRACTION	1999-12-21	1C63	2	Escherichia virus T4	10665
1C64		X-RAY DIFFRACTION	1999-12-21	1C64	2	Escherichia virus T4	10665
1C65		X-RAY DIFFRACTION	1999-12-21	1C65	2	Escherichia virus T4	10665
1C66		X-RAY DIFFRACTION	1999-12-21	1C66	2.1	Escherichia virus T4	10665
1C67		X-RAY DIFFRACTION	1999-12-21	1C67	2.2	Escherichia virus T4	10665
1C68		X-RAY DIFFRACTION	1999-12-21	1C68	2.5	Escherichia virus T4	10665
1C69		X-RAY DIFFRACTION	1999-12-21	1C69	1.8	Escherichia virus T4	10665
1C6A		X-RAY DIFFRACTION	1999-12-21	1C6A	2.1	Escherichia virus T4	10665
1C6B		X-RAY DIFFRACTION	1999-12-21	1C6B	2.2	Escherichia virus T4	10665
1C6C		X-RAY DIFFRACTION	1999-12-21	1C6C	2	Escherichia virus T4	10665
1C6D		X-RAY DIFFRACTION	1999-12-21	1C6D	2	Escherichia virus T4	10665
1C6E		X-RAY DIFFRACTION	1999-12-21	1C6E	1.9	Escherichia virus T4	10665
1C6F		X-RAY DIFFRACTION	1999-12-21	1C6F	2	Escherichia virus T4	10665
1C6G		X-RAY DIFFRACTION	1999-12-21	1C6G	1.9	Escherichia virus T4	10665
1C6H		X-RAY DIFFRACTION	1999-12-21	1C6H	1.9	Escherichia virus T4	10665
1C6I		X-RAY DIFFRACTION	1999-12-21	1C6I	1.9	Escherichia virus T4	10665
1C6J		X-RAY DIFFRACTION	1999-12-21	1C6J	1.9	Escherichia virus T4	10665
1C6K		X-RAY DIFFRACTION	1999-12-21	1C6K	1.9	Escherichia virus T4	10665
1C6L		X-RAY DIFFRACTION	1999-12-21	1C6L	1.9	Escherichia virus T4	10665
1C6M		X-RAY DIFFRACTION	1999-12-21	1C6M	2.1	Escherichia virus T4	10665
1C6N		X-RAY DIFFRACTION	1999-12-21	1C6N	2.2	Escherichia virus T4	10665
1C6P		X-RAY DIFFRACTION	1999-12-21	1C6P	1.9	Escherichia virus T4	10665
1C6Q		X-RAY DIFFRACTION	1999-12-21	1C6Q	1.9	Escherichia virus T4	10665
1C6T		X-RAY DIFFRACTION	1999-12-21	1C6T	2	Escherichia virus T4	10665
1C6V		X-RAY DIFFRACTION	1999-12-21	1C6V	3	Simian immunodeficiency virus	11723
						Simian immunodeficiency virus	11723
1C6X		X-RAY DIFFRACTION	1999-12-28	1C6X	2.5	Human immunodeficiency virus 1	11676
1C6Y		X-RAY DIFFRACTION	1999-12-28	1C6Y	2.5	Human immunodeficiency virus 1	11676
1C6Z		X-RAY DIFFRACTION	1999-12-28	1C6Z	2.5	Human immunodeficiency virus 1	11676
1C70		X-RAY DIFFRACTION	1999-12-29	1C70	2.5	Human immunodeficiency virus 1	11676
1C8D		X-RAY DIFFRACTION	2000-05-05	1C8D	3	Canine parvovirus	10788
1C8E		X-RAY DIFFRACTION	2000-05-05	1C8E	3	Feline parvovirus	10785
1C8F		X-RAY DIFFRACTION	2000-05-05	1C8F	3	Feline panleukopenia virus	10786
1C8G		X-RAY DIFFRACTION	2000-05-05	1C8G	3	Feline panleukopenia virus	10786
1C8H		X-RAY DIFFRACTION	2000-05-05	1C8H	3.5	Canine parvovirus	10788
1C8M		X-RAY DIFFRACTION	2000-05-26	1C8M	2.8	rhinovirus A16	31708
						rhinovirus A16	31708
						rhinovirus A16	31708
						rhinovirus A16	31708
1C8N		X-RAY DIFFRACTION	2000-05-20	1C8N	2.25	unidentified tobacco necrosis virus	12054
1C8O		X-RAY DIFFRACTION	2000-06-01	1C8O	2.9	Cowpox virus	10243
						Cowpox virus	10243
1CD3		X-RAY DIFFRACTION	1999-03-05	1CD3	3.5	Escherichia virus phiX174	10847
						Escherichia virus phiX174	10847
						Escherichia virus phiX174	10847
						Escherichia virus phiX174	10847
1CE0		X-RAY DIFFRACTION	1999-03-12	1CE0	2.4	Human immunodeficiency virus 1	11676
1CEZ		X-RAY DIFFRACTION	1999-03-11	1CEZ	2.4
						Escherichia phage T7	10760
1CGM		FIBER DIFFRACTION	1993-11-17	1CGM	3.4
						Cucumber green mottle mosaic virus	12235
1CHC		SOLUTION NMR	1994-02-02	1CHC		Equid alphaherpesvirus 1	10326
1CJD		X-RAY DIFFRACTION	1999-04-12	1CJD	1.85	Enterobacteria phage PRD1	10658
1CKM		X-RAY DIFFRACTION	1997-04-20	1CKM	2.5	Paramecium bursaria Chlorella virus 1	10506
1CKN		X-RAY DIFFRACTION	1997-04-20	1CKN	2.5	Paramecium bursaria Chlorella virus 1	10506
						Paramecium bursaria Chlorella virus 1	10506
1CKO		X-RAY DIFFRACTION	1997-09-06	1CKO	3.1	Paramecium bursaria Chlorella virus 1	10506
1CL4		SOLUTION NMR	1999-05-06	1CL4		Mason-Pfizer monkey virus	11855
1CLQ		X-RAY DIFFRACTION	1999-04-30	1CLQ	2.7
						Escherichia phage RB69	12353
1CLW		X-RAY DIFFRACTION	1999-05-04	1CLW	2	Salmonella virus P22	10754
1CM9		X-RAY DIFFRACTION	1999-05-19	1CM9	2.1	Human gammaherpesvirus 8	37296
1CMV		X-RAY DIFFRACTION	1996-08-26	1CMV	2.27	Human betaherpesvirus 5	10359
1CN3		X-RAY DIFFRACTION	1999-05-24	1CN3	2.2
						Polyomavirus sp.	36362
1COP		SOLUTION NMR	1995-06-23	1COP		Escherichia virus Lambda	10710
1COV		X-RAY DIFFRACTION	1994-10-19	1COV	3.5	Coxsackievirus B3	12072
						Coxsackievirus B3	12072
						Coxsackievirus B3	12072
						Coxsackievirus B3	12072
1CQ3		X-RAY DIFFRACTION	1999-08-05	1CQ3	1.85	Cowpox virus	10243
1CQQ		X-RAY DIFFRACTION	1999-08-10	1CQQ	1.85	rhinovirus A2	12130
1CR0		X-RAY DIFFRACTION	1999-08-12	1CR0	2.3	Escherichia phage T7	10760
1CR1		X-RAY DIFFRACTION	1999-08-12	1CR1	2.3	Escherichia phage T7	10760
1CR2		X-RAY DIFFRACTION	1999-08-12	1CR2	2.3	Escherichia phage T7	10760
1CR4		X-RAY DIFFRACTION	1999-08-12	1CR4	2.5	Escherichia phage T7	10760
1CRX		X-RAY DIFFRACTION	1997-07-02	1CRX	2.4
						Escherichia virus P1	10678
1CSJ		X-RAY DIFFRACTION	1999-08-18	1CSJ	2.8	Hepacivirus C	11103
1CTW		X-RAY DIFFRACTION	1999-08-20	1CTW	2.1	Escherichia virus T4	10665
1CU0		X-RAY DIFFRACTION	1999-08-20	1CU0	2.2	Escherichia virus T4	10665
1CU1		X-RAY DIFFRACTION	1999-08-20	1CU1	2.5	Hepacivirus C	11103
						Hepacivirus C	11103
1CU2		X-RAY DIFFRACTION	1999-08-20	1CU2	1.85	Escherichia virus T4	10665
1CU3		X-RAY DIFFRACTION	1999-08-20	1CU3	2.12	Escherichia virus T4	10665
1CU5		X-RAY DIFFRACTION	1999-08-20	1CU5	2.05	Escherichia virus T4	10665
1CU6		X-RAY DIFFRACTION	1999-08-20	1CU6	2.1	Escherichia virus T4	10665
1CUP		X-RAY DIFFRACTION	1999-08-20	1CUP	1.89	Escherichia virus T4	10665
1CUQ		X-RAY DIFFRACTION	1999-08-20	1CUQ	2.05	Escherichia virus T4	10665
1CV0		X-RAY DIFFRACTION	1999-08-20	1CV0	2.12	Escherichia virus T4	10665
1CV1		X-RAY DIFFRACTION	1999-08-20	1CV1	2.1	Escherichia virus T4	10665
1CV3		X-RAY DIFFRACTION	1999-08-22	1CV3	1.8	Escherichia virus T4	10665
1CV4		X-RAY DIFFRACTION	1999-08-22	1CV4	1.9	Escherichia virus T4	10665
1CV5		X-RAY DIFFRACTION	1999-08-22	1CV5	1.87	Escherichia virus T4	10665
1CV6		X-RAY DIFFRACTION	1999-08-22	1CV6	1.9	Escherichia virus T4	10665
1CVK		X-RAY DIFFRACTION	1999-08-23	1CVK	1.8	Escherichia virus T4	10665
1CWP		X-RAY DIFFRACTION	1995-05-22	1CWP	3.2
						Cowpea chlorotic mottle virus	12303
1CX6		X-RAY DIFFRACTION	1999-08-28	1CX6	2.01	Escherichia virus T4	10665
1CX7		X-RAY DIFFRACTION	1999-08-28	1CX7	1.94	Escherichia virus T4	10665
1CXQ		X-RAY DIFFRACTION	1999-08-30	1CXQ	1.02	Avian sarcoma virus	11876
1CXU		X-RAY DIFFRACTION	1999-08-30	1CXU	1.42	Avian sarcoma virus	11876
1CZ9		X-RAY DIFFRACTION	1999-09-01	1CZ9	1.2	Avian sarcoma virus	11876
1CZB		X-RAY DIFFRACTION	1999-09-01	1CZB	1.06	Avian sarcoma virus	11876
1CZD		X-RAY DIFFRACTION	1999-09-02	1CZD	2.45	Escherichia virus T4	10665
1CZG		X-RAY DIFFRACTION	1999-09-03	1CZG	2.5	Phage h30	12371
1CZQ		X-RAY DIFFRACTION	1999-09-06	1CZQ	1.5	Saccharomyces cerevisiae	4932
						Human immunodeficiency virus	12721
1CZW		X-RAY DIFFRACTION	1999-09-07	1CZW	2.5	Phage h30	12371
1D0E		X-RAY DIFFRACTION	1999-09-09	1D0E	3
						Moloney murine leukemia virus	11801
1D1D		SOLUTION NMR	1999-09-15	1D1D		Rous sarcoma virus	11886
1D1K		X-RAY DIFFRACTION	1999-09-17	1D1K	2	Phage h30	12371
1D1L		X-RAY DIFFRACTION	1999-09-17	1D1L	2.1	Escherichia virus Lambda	10710
1D1M		X-RAY DIFFRACTION	1999-09-17	1D1M	2.05	Escherichia virus Lambda	10710
1D1U		X-RAY DIFFRACTION	1999-09-21	1D1U	2.3
						Moloney murine leukemia virus	11801
1D2W		X-RAY DIFFRACTION	1999-09-28	1D2W	1.89	Escherichia virus T4	10665
1D2Y		X-RAY DIFFRACTION	1999-09-28	1D2Y	2.06	Escherichia virus T4	10665
1D3E	28	ELECTRON MICROSCOPY	1999-09-29	1D3E		Homo sapiens	9606
						Human rhinovirus sp.	169066
						Human rhinovirus sp.	169066
						Human rhinovirus sp.	169066
						Human rhinovirus sp.	169066
1D3F		X-RAY DIFFRACTION	1999-09-29	1D3F	2.05	Escherichia virus T4	10665
1D3I	26	ELECTRON MICROSCOPY	1999-09-29	1D3I		Human rhinovirus sp.	169066
						Human rhinovirus sp.	169066
						Human rhinovirus sp.	169066
						Homo sapiens	9606
						Human rhinovirus sp.	169066
1D3J		X-RAY DIFFRACTION	1999-09-29	1D3J	1.97	Escherichia virus T4	10665
1D3M		X-RAY DIFFRACTION	1999-09-29	1D3M	2.12	Escherichia virus T4	10665
1D3N		X-RAY DIFFRACTION	1999-09-29	1D3N	2	Escherichia virus T4	10665
1D4H		X-RAY DIFFRACTION	1999-10-04	1D4H	1.81	Human immunodeficiency virus	12721
1D4I		X-RAY DIFFRACTION	1999-10-04	1D4I	1.81	Human immunodeficiency virus	12721
1D4J		X-RAY DIFFRACTION	1999-10-04	1D4J	1.81	Human immunodeficiency virus	12721
1D4M		X-RAY DIFFRACTION	1999-10-04	1D4M	2.9	Coxsackievirus A9	12067
						Coxsackievirus A9	12067
						Coxsackievirus A9	12067
						Coxsackievirus A9	12067
1D4S		X-RAY DIFFRACTION	1999-10-05	1D4S	2.5	Human immunodeficiency virus 1	11676
1D4Y		X-RAY DIFFRACTION	1999-10-06	1D4Y	1.97	Human immunodeficiency virus 1	11676
1D9U		X-RAY DIFFRACTION	1999-10-30	1D9U	2.6	Escherichia virus Lambda	10710
1D9W		X-RAY DIFFRACTION	1999-10-30	1D9W	1.91	Escherichia virus T4	10665
1DAZ		X-RAY DIFFRACTION	1999-11-01	1DAZ	1.55	Human immunodeficiency virus 1	11676
1DBD		SOLUTION NMR	1999-05-21	1DBD		Deltapapillomavirus 4	337052
1DDH		X-RAY DIFFRACTION	1998-06-22	1DDH	3.1	Mus musculus	10090
						Mus musculus	10090
						Human immunodeficiency virus 1	11676
1DDL		X-RAY DIFFRACTION	1999-11-10	1DDL	2.7
						Desmodium yellow mottle virus	70821
1DDT		X-RAY DIFFRACTION	1994-03-01	1DDT	2	Corynephage beta	10703
1DE1		SOLUTION NMR	1999-11-12	1DE1		Escherichia virus T4	10665
1DE2		SOLUTION NMR	1999-11-12	1DE2		Escherichia virus T4	10665
1DEK		X-RAY DIFFRACTION	1996-01-09	1DEK	2	Escherichia virus T4	10665
1DEL		X-RAY DIFFRACTION	1996-01-09	1DEL	2.2	Escherichia virus T4	10665
1DF4		X-RAY DIFFRACTION	1999-11-17	1DF4	1.45	Human immunodeficiency virus 1	11676
						Human immunodeficiency virus 1	11676
1DF5		X-RAY DIFFRACTION	1999-11-17	1DF5	2.7	Human immunodeficiency virus 1	11676
						Human immunodeficiency virus 1	11676
1DGI	22	ELECTRON MICROSCOPY	1999-11-24	1DGI		Homo sapiens	9606
						Human poliovirus 1	12080
						Human poliovirus 1	12080
						Human poliovirus 1	12080
						Human poliovirus 1	12080
1DHM		SOLUTION NMR	1995-08-15	1DHM		human papillomavirus 31	10585
1DIF		X-RAY DIFFRACTION	1995-10-09	1DIF	1.7	Human immunodeficiency virus 1	11676
1DLB		X-RAY DIFFRACTION	1999-12-09	1DLB	2	Human immunodeficiency virus 1	11676
						Human immunodeficiency virus 1	11676
1DLO		X-RAY DIFFRACTION	1996-04-17	1DLO	2.7	Human immunodeficiency virus 1	11676
						Human immunodeficiency virus 1	11676
1DML		X-RAY DIFFRACTION	1999-12-14	1DML	2.7	Human alphaherpesvirus 1	10298
						Human alphaherpesvirus 1	10298
1DMP		X-RAY DIFFRACTION	1996-11-01	1DMP	2	Human immunodeficiency virus 1	11676
1DNV		X-RAY DIFFRACTION	1998-07-22	1DNV	3.6	Galleria mellonella densovirus	37138
1DRG		X-RAY DIFFRACTION	2000-01-06	1DRG	2.55
						Escherichia virus P1	10678
1DRZ		X-RAY DIFFRACTION	1998-09-01	1DRZ	2.3	Hepatitis delta virus	12475
						Homo sapiens	9606
1DSJ		SOLUTION NMR	1997-10-23	1DSJ		Human immunodeficiency virus 1	11676
1DSK		SOLUTION NMR	1997-10-23	1DSK		Human immunodeficiency virus 1	11676
1DSQ		SOLUTION NMR	2000-01-08	1DSQ		Mouse mammary tumor virus	11757
1DSV		SOLUTION NMR	2000-01-08	1DSV		Mouse mammary tumor virus	11757
1DTO		X-RAY DIFFRACTION	2000-01-13	1DTO	1.9	Human papillomavirus type 16	333760
1DTP		X-RAY DIFFRACTION	1994-09-08	1DTP	2.5	Corynephage beta	10703
1DTQ		X-RAY DIFFRACTION	2000-01-13	1DTQ	2.8	Human immunodeficiency virus 1	11676
						Human immunodeficiency virus 1	11676
1DTT		X-RAY DIFFRACTION	2000-01-13	1DTT	3	Human immunodeficiency virus 1	11676
						Human immunodeficiency virus 1	11676
1DUC		X-RAY DIFFRACTION	1997-11-29	1DUC	2.05	Equine infectious anemia virus	11665
1DUN		X-RAY DIFFRACTION	1997-11-27	1DUN	1.9	Equine infectious anemia virus	11665
1DUT		X-RAY DIFFRACTION	1996-09-15	1DUT	1.9	Feline immunodeficiency virus (isolate Petaluma)	11674
1DW6		X-RAY DIFFRACTION	2000-01-24	1DW6	1.88	Human immunodeficiency virus 1	11676
1DWN		X-RAY DIFFRACTION	1999-12-09	1DWN	3.5	Pseudomonas phage PP7	12023
1DXP		X-RAY DIFFRACTION	2000-01-13	1DXP	2.4	Hepatitis C virus (isolate Taiwan)	31645
						Hepatitis C virus (isolate Taiwan)	31645
1DXW		SOLUTION NMR	2000-01-17	1DXW		Hepacivirus C	11103
1DY8		X-RAY DIFFRACTION	2000-01-31	1DY8	2.4	Hepatitis C virus (isolate Taiwan)	31645
						Hepatitis C virus (isolate Taiwan)	31645
1DY9		X-RAY DIFFRACTION	2000-01-31	1DY9	2.1	Hepatitis C virus (isolate Taiwan)	31645
						Hepatitis C virus (isolate Taiwan)	31645
1DYA		X-RAY DIFFRACTION	1993-05-13	1DYA	1.9	Escherichia virus T4	10665
1DYB		X-RAY DIFFRACTION	1993-05-13	1DYB	1.75	Escherichia virus T4	10665
1DYC		X-RAY DIFFRACTION	1993-05-13	1DYC	2.1	Escherichia virus T4	10665
1DYD		X-RAY DIFFRACTION	1993-05-13	1DYD	2.1	Escherichia virus T4	10665
1DYE		X-RAY DIFFRACTION	1993-05-13	1DYE	1.8	Escherichia virus T4	10665
1DYF		X-RAY DIFFRACTION	1993-05-13	1DYF	1.9	Escherichia virus T4	10665
1DYG		X-RAY DIFFRACTION	1993-05-13	1DYG	2.1	Escherichia virus T4	10665
1DYL	9	ELECTRON MICROSCOPY	2000-02-02	1DYL		Semliki Forest virus	11033
1DZL		X-RAY DIFFRACTION	2000-03-01	1DZL	3.5	Human papillomavirus type 16	333760
1E0E		SOLUTION NMR	2000-03-25	1E0E		Human immunodeficiency virus type 2 (ISOLATE ROD)	11720
1E0J		X-RAY DIFFRACTION	2000-03-30	1E0J	3	Escherichia phage T7	10760
1E0K		X-RAY DIFFRACTION	2000-03-30	1E0K	3.3	Escherichia phage T7	10760
1E+027		X-RAY DIFFRACTION	2000-05-18	1E+027	2.2	Homo sapiens	9606
						Homo sapiens	9606
						Human immunodeficiency virus 1	11676
1E+028		X-RAY DIFFRACTION	2000-05-18	1E+028	3	Homo sapiens	9606
						Homo sapiens	9606
						Human immunodeficiency virus 1	11676
1E2H		X-RAY DIFFRACTION	2000-05-23	1E2H	1.9	Human alphaherpesvirus 1 strain 17	10299
1E2I		X-RAY DIFFRACTION	2000-05-23	1E2I	1.9	Human alphaherpesvirus 1 strain 17	10299
1E2J		X-RAY DIFFRACTION	2000-05-23	1E2J	2.5	Human alphaherpesvirus 1 strain 17	10299
1E2K		X-RAY DIFFRACTION	2000-05-23	1E2K	1.7	Human alphaherpesvirus 1 strain 17	10299
1E2L		X-RAY DIFFRACTION	2000-05-23	1E2L	2.4	Human alphaherpesvirus 1 strain 17	10299
1E2M		X-RAY DIFFRACTION	2000-05-23	1E2M	2.2	Human alphaherpesvirus 1 strain 17	10299
1E2N		X-RAY DIFFRACTION	2000-05-23	1E2N	2.2	Human alphaherpesvirus 1 strain 17	10299
1E2P		X-RAY DIFFRACTION	2000-05-23	1E2P	2.5	Human alphaherpesvirus 1	10298
1E+057		X-RAY DIFFRACTION	2000-07-18	1E+057	3.2	Physalis mottle virus	72539
1E5G		SOLUTION NMR	2000-07-25	1E5G		Vaccinia virus Copenhagen	10249
1E6J		X-RAY DIFFRACTION	2000-08-18	1E6J	3	Mus musculus	10090
						Mus musculus	10090
						HIV-1 M:B_HXB2R	11706
1E7D		X-RAY DIFFRACTION	2000-08-28	1E7D	2.8	Escherichia virus T4	10665
1E7L		X-RAY DIFFRACTION	2000-08-29	1E7L	1.32	Escherichia virus T4	10665
1E8T		X-RAY DIFFRACTION	2000-10-01	1E8T	2.5	Newcastle disease virus (strain Kansas)	332244
1E8U		X-RAY DIFFRACTION	2000-10-01	1E8U	2	Avian orthoavulavirus 1	2560319
1E8V		X-RAY DIFFRACTION	2000-10-01	1E8V	2	Avian orthoavulavirus 1	2560319
1E+095		SOLUTION NMR	2000-10-09	1E+095		Simian retrovirus 1	11942
1EA3		X-RAY DIFFRACTION	2000-11-03	1EA3	2.3	Influenza A virus	11320
1EAH		X-RAY DIFFRACTION	1997-07-22	1EAH	2.9	Human poliovirus 2	12083
						Human poliovirus 2	12083
						Human poliovirus 2	12083
						Human poliovirus 2	12083
1EAM		X-RAY DIFFRACTION	1999-01-26	1EAM	2	Vaccinia virus	10245
1EBK		X-RAY DIFFRACTION	2000-01-24	1EBK	2.06	Human immunodeficiency virus 1	11676
1EBO		X-RAY DIFFRACTION	1998-11-03	1EBO	3	Ebola virus sp.	205488
1EBW		X-RAY DIFFRACTION	2000-01-25	1EBW	1.81	Human immunodeficiency virus 1	11676
1EBY		X-RAY DIFFRACTION	2000-01-25	1EBY	2294	Human immunodeficiency virus 1	11676
1EBZ		X-RAY DIFFRACTION	2000-01-25	1EBZ	2.01	Human immunodeficiency virus 1	11676
1EC0		X-RAY DIFFRACTION	2000-01-25	1EC0	1.79	Human immunodeficiency virus 1	11676
1EC1		X-RAY DIFFRACTION	2000-01-25	1EC1	2.1	Human immunodeficiency virus 1	11676
1EC2		X-RAY DIFFRACTION	2000-01-25	1EC2	2	Human immunodeficiency virus 1	11676
1EC3		X-RAY DIFFRACTION	2000-01-25	1EC3	1.8	Human immunodeficiency virus 1	11676
1ECW		X-RAY DIFFRACTION	2000-01-26	1ECW	2.2	Simian immunodeficiency virus	11723
1ED1		X-RAY DIFFRACTION	2000-01-26	1ED1	2.1	Simian immunodeficiency virus - mac	11711
1EET		X-RAY DIFFRACTION	2000-02-03	1EET	2.73	Human immunodeficiency virus 1	11676
						Human immunodeficiency virus 1	11676
1EFN		X-RAY DIFFRACTION	1996-06-29	1EFN	2.5	Homo sapiens	9606
						Human immunodeficiency virus 1	11676
1EI7		X-RAY DIFFRACTION	2000-02-24	1EI7	2.45	Tobacco mosaic virus	12242
1EIA		X-RAY DIFFRACTION	1998-07-15	1EIA	2.7	Equine infectious anemia virus	11665
1EJ6		X-RAY DIFFRACTION	2000-02-29	1EJ6	3.6	Reovirus sp.	10891
						Reovirus sp.	10891
						Reovirus sp.	10891
1EL6		X-RAY DIFFRACTION	2000-03-13	1EL6	2	Escherichia virus T4	10665
1EM9		X-RAY DIFFRACTION	2000-03-16	1EM9	2.05	Rous sarcoma virus - Prague C	11888
1EN7		X-RAY DIFFRACTION	1999-02-07	1EN7	2.4	Escherichia virus T4	10665
1ENI		X-RAY DIFFRACTION	1994-08-08	1ENI	2.2	Escherichia virus T4	10665
1ENJ		X-RAY DIFFRACTION	1994-08-08	1ENJ	1.8	Escherichia virus T4	10665
1ENK		X-RAY DIFFRACTION	1994-08-08	1ENK	2	Escherichia virus T4	10665
1ENV		X-RAY DIFFRACTION	1997-06-27	1ENV	2.6	Saccharomyces cerevisiae	4932
						Human immunodeficiency virus 1	11676
						Human immunodeficiency virus 1	11676
1EO8		X-RAY DIFFRACTION	2000-03-22	1EO8	2.8	Influenza A virus (A/X-31(H3N2))	132504
						Influenza A virus (A/X-31(H3N2))	132504
						Mus musculus	10090
						Mus musculus	10090
1EOQ		SOLUTION NMR	2000-03-23	1EOQ		Rous sarcoma virus - Prague C	11888
1EP4		X-RAY DIFFRACTION	2000-03-27	1EP4	2.5	Human immunodeficiency virus 1	11676
						Human immunodeficiency virus 1	11676
1EP5		X-RAY DIFFRACTION	2000-03-27	1EP5	2.3	Venezuelan equine encephalitis virus	11036
1EP6		X-RAY DIFFRACTION	2000-03-27	1EP6	2.45	Venezuelan equine encephalitis virus	11036
1EPY		X-RAY DIFFRACTION	2000-03-29	1EPY	1.85	Escherichia virus T4	10665
1EQA		X-RAY DIFFRACTION	1999-01-05	1EQA	2.2	Vaccinia virus	10245
1ES6		X-RAY DIFFRACTION	2000-04-07	1ES6	2	Ebola virus sp.	205488
1ETF		SOLUTION NMR	1996-08-28	1ETF
						Human immunodeficiency virus 1	11676
1ETG		SOLUTION NMR	1996-08-28	1ETG
						Human immunodeficiency virus 1	11676
1EUI		X-RAY DIFFRACTION	1998-06-18	1EUI	3.2	Escherichia coli	562
						Bacillus phage PBS2	10684
1EV1		X-RAY DIFFRACTION	1997-12-02	1EV1	3.55	Echovirus E1	46633
						Echovirus E1	46633
						Echovirus E1	46633
						Echovirus E1	46633
1EX4		X-RAY DIFFRACTION	2000-04-28	1EX4	2.8	Human immunodeficiency virus 1	11676
1EXE		SOLUTION NMR	2000-05-02	1EXE		Bacillus virus SPO1	10685
1EXN		X-RAY DIFFRACTION	1997-01-17	1EXN	2.5	Escherichia virus T5	10726
1EXQ		X-RAY DIFFRACTION	2000-05-03	1EXQ	1.6	Human immunodeficiency virus 1	11676
1EZJ		X-RAY DIFFRACTION	2000-05-11	1EZJ	1.9	Sendai virus (strain Harris)	11196
1F08		X-RAY DIFFRACTION	2000-05-15	1F08	1.9	Bovine papillomavirus	10571
1F0C		X-RAY DIFFRACTION	2000-05-15	1F0C	2.26	Cowpox virus	10243
						Cowpox virus	10243
1F15		X-RAY DIFFRACTION	2000-05-18	1F15	3.2	Cucumber mosaic virus (strain FNY)	12307
1F23		X-RAY DIFFRACTION	2000-05-23	1F23	2.3	Human immunodeficiency virus 1	11676
						Human immunodeficiency virus 1	11676
1F2N		X-RAY DIFFRACTION	2000-05-26	1F2N	2.8	Rice yellow mottle virus	31744
1F39		X-RAY DIFFRACTION	2000-06-01	1F39	1.9	Escherichia virus Lambda	10710
1F44		X-RAY DIFFRACTION	2000-06-07	1F44	2.05
						Escherichia virus P1	10678
1F58		X-RAY DIFFRACTION	1998-10-21	1F58	2	Mus musculus	10090
						Mus musculus	10090
						HIV-1 M:B_MN	11696
1F5Q		X-RAY DIFFRACTION	2000-06-15	1F5Q	2.5	Homo sapiens	9606
						Murid gammaherpesvirus 4	33708
1F6U		SOLUTION NMR	2000-06-23	1F6U
						Human immunodeficiency virus 1	11676
1F6V		SOLUTION NMR	2000-06-23	1F6V		Escherichia virus Mu	10677
1F7A		X-RAY DIFFRACTION	2000-06-26	1F7A	2	Human immunodeficiency virus 1	11676
1F7D		X-RAY DIFFRACTION	2000-06-26	1F7D	1.4	Feline immunodeficiency virus	11673
1F7K		X-RAY DIFFRACTION	2000-06-27	1F7K	2.2	Feline immunodeficiency virus	11673
1F7N		X-RAY DIFFRACTION	2000-06-27	1F7N	2.2	Feline immunodeficiency virus	11673
1F7O		X-RAY DIFFRACTION	2000-06-27	1F7O	2.2	Feline immunodeficiency virus	11673
1F7P		X-RAY DIFFRACTION	2000-06-27	1F7P	2.3	Feline immunodeficiency virus	11673
1F7Q		X-RAY DIFFRACTION	2000-06-27	1F7Q	2.26	Feline immunodeficiency virus	11673
1F7R		X-RAY DIFFRACTION	2000-06-27	1F7R	2.5	Feline immunodeficiency virus	11673
1F8B		X-RAY DIFFRACTION	2000-06-30	1F8B	1.8	Influenza A virus (A/tern/Australia/G70C/1975(H11N9))	384509
1F8C		X-RAY DIFFRACTION	2000-06-30	1F8C	1.7	Influenza A virus (A/tern/Australia/G70C/1975(H11N9))	384509
1F8D		X-RAY DIFFRACTION	2000-06-30	1F8D	1.4	Influenza A virus (A/tern/Australia/G70C/1975(H11N9))	384509
1F8E		X-RAY DIFFRACTION	2000-06-30	1F8E	1.4	Influenza A virus (A/tern/Australia/G70C/1975(H11N9))	384509
1F8V		X-RAY DIFFRACTION	2000-07-05	1F8V	3	Pariacoto virus	103782
						Pariacoto virus	103782
						Pariacoto virus	103782
1F9F		X-RAY DIFFRACTION	2000-07-10	1F9F	1.9	Human papillomavirus type 18	333761
1FAF		SOLUTION NMR	2000-07-13	1FAF		Mus musculus polyomavirus 1	1891730
1FAV		X-RAY DIFFRACTION	2000-07-13	1FAV	3
						Human immunodeficiency virus 1	11676
						Saccharomyces cerevisiae S288C	559292
1FB7		X-RAY DIFFRACTION	2000-07-14	1FB7	2.6	Human immunodeficiency virus 1	11676
1FDM		SOLUTION NMR	1997-05-28	1FDM		Enterobacteria phage fd	10864
1FEJ		X-RAY DIFFRACTION	2000-07-21	1FEJ	1.78	Human immunodeficiency virus 1	11676
1FF0		X-RAY DIFFRACTION	2000-07-24	1FF0	1.85	Human immunodeficiency virus 1	11676
1FFF		X-RAY DIFFRACTION	2000-07-25	1FFF	1.9	Human immunodeficiency virus 1	11676
1FFI		X-RAY DIFFRACTION	2000-07-25	1FFI	1.7	Human immunodeficiency virus 1	11676
1FG6		X-RAY DIFFRACTION	2000-07-25	1FG6	1.8	Human immunodeficiency virus 1	11676
1FG8		X-RAY DIFFRACTION	2000-07-25	1FG8	1.85	Human immunodeficiency virus 1	11676
1FGC		X-RAY DIFFRACTION	2000-07-28	1FGC	1.9	Human immunodeficiency virus 1	11676
1FGL		X-RAY DIFFRACTION	1996-11-18	1FGL	1.8	Homo sapiens	9606
						Human immunodeficiency virus type 1 (WMJ2 ISOLATE)	11705
1FGP		SOLUTION NMR	1996-12-10	1FGP		Enterobacteria phage fd	10864
1FIV		X-RAY DIFFRACTION	1995-05-04	1FIV	2	Feline immunodeficiency virus	11673
1FK9		X-RAY DIFFRACTION	2000-08-09	1FK9	2.5	Human immunodeficiency virus 1	11676
						Human immunodeficiency virus 1	11676
1FKO		X-RAY DIFFRACTION	2000-08-10	1FKO	2.9	Human immunodeficiency virus 1	11676
						Human immunodeficiency virus 1	11676
1FKP		X-RAY DIFFRACTION	2000-08-10	1FKP	2.9	Human immunodeficiency virus 1	11676
						Human immunodeficiency virus 1	11676
1FL1		X-RAY DIFFRACTION	2000-08-11	1FL1	2.2	Human gammaherpesvirus 8	37296
1FLC		X-RAY DIFFRACTION	1999-02-22	1FLC	3.2	Influenza C virus (C/Johannesburg/1/66)	100673
						Influenza C virus (C/Johannesburg/1/66)	100673
1FMB		X-RAY DIFFRACTION	1996-02-27	1FMB	1.8	Equine infectious anemia virus	11665
1FMD		X-RAY DIFFRACTION	1994-02-10	1FMD	3.5	Foot-and-mouth disease virus	12110
						Foot-and-mouth disease virus	12110
						Foot-and-mouth disease virus	12110
						Foot-and-mouth disease virus	12110
1FN9		X-RAY DIFFRACTION	2000-08-21	1FN9	1.8	Reovirus sp.	10891
1FNU		X-RAY DIFFRACTION	2000-08-23	1FNU	1.94	Streptococcus phage T12	35344
1FNV		X-RAY DIFFRACTION	2000-08-23	1FNV	3.6	Streptococcus phage T12	35344
1FNW		X-RAY DIFFRACTION	2000-08-23	1FNW	3.9	Streptococcus phage T12	35344
1FOD		X-RAY DIFFRACTION	1993-10-27	1FOD	2.6	Foot-and-mouth disease virus	12110
						Foot-and-mouth disease virus	12110
						Foot-and-mouth disease virus	12110
						Foot-and-mouth disease virus	12110
1FOQ		ELECTRON MICROSCOPY	2000-08-28	1FOQ		Bacillus virus phi29	10756
1FOU		X-RAY DIFFRACTION	2000-08-28	1FOU	3.2	Bacillus virus phi29	10756
1FPN		X-RAY DIFFRACTION	2000-08-31	1FPN	2.6	rhinovirus A2	12130
						rhinovirus A2	12130
						rhinovirus A2	12130
						rhinovirus A2	12130
1FPT		X-RAY DIFFRACTION	1995-01-26	1FPT	3	Human poliovirus 1 Mahoney	12081
						Mus musculus	10090
						Mus musculus	10090
1FPV		X-RAY DIFFRACTION	1993-03-04	1FPV	3.3	Feline panleukopenia virus	10786
1FQX		X-RAY DIFFRACTION	2000-09-07	1FQX	3.1	Human immunodeficiency virus 1	11676
1FR5		X-RAY DIFFRACTION	1998-07-22	1FR5	3.5	Enterobacteria phage fr	12017
1FRS		X-RAY DIFFRACTION	1994-08-16	1FRS	3.5	Enterobacteria phage fr	12017
1FVI		X-RAY DIFFRACTION	2000-09-20	1FVI	2	Chlorella virus	10507
1FYT		X-RAY DIFFRACTION	2000-10-03	1FYT	2.6	Homo sapiens	9606
						Homo sapiens	9606
						H3N2 subtype	119210
						Homo sapiens	9606
						Homo sapiens	9606
1FZR		X-RAY DIFFRACTION	2000-10-04	1FZR	2.1	Escherichia phage T7	10760
1G03		SOLUTION NMR	2000-10-05	1G03		Human T-cell leukemia virus type I	11908
1G06		X-RAY DIFFRACTION	2000-10-05	1G06	1.85	Escherichia virus T4	10665
1G07		X-RAY DIFFRACTION	2000-10-05	1G07	1.7	Escherichia virus T4	10665
1G0G		X-RAY DIFFRACTION	2000-10-06	1G0G	1.9	Escherichia virus T4	10665
1G0J		X-RAY DIFFRACTION	2000-10-06	1G0J	1.8	Escherichia virus T4	10665
1G0K		X-RAY DIFFRACTION	2000-10-06	1G0K	1.85	Escherichia virus T4	10665
1G0L		X-RAY DIFFRACTION	2000-10-06	1G0L	1.8	Escherichia virus T4	10665
1G0M		X-RAY DIFFRACTION	2000-10-06	1G0M	1.7	Escherichia virus T4	10665
1G0P		X-RAY DIFFRACTION	2000-10-06	1G0P	1.8	Escherichia virus T4	10665
1G0Q		X-RAY DIFFRACTION	2000-10-06	1G0Q	1.8	Escherichia virus T4	10665
1G1V		X-RAY DIFFRACTION	2000-10-13	1G1V	1.9	Escherichia virus T4	10665
1G1W		X-RAY DIFFRACTION	2000-10-13	1G1W	1.8	Escherichia virus T4	10665
1G2C		X-RAY DIFFRACTION	2000-10-18	1G2C	2.3	Human respiratory syncytial virus strain RSS-2	11261
						Human respiratory syncytial virus strain RSS-2	11261
1G2K		X-RAY DIFFRACTION	2000-10-20	1G2K	1.95	Human immunodeficiency virus 1	11676
1G31		X-RAY DIFFRACTION	1998-03-27	1G31	2.3	Escherichia virus T4	10665
1G35		X-RAY DIFFRACTION	2000-10-23	1G35	1.8	Human immunodeficiency virus 1	11676
1G3N		X-RAY DIFFRACTION	2000-10-24	1G3N	2.9	Homo sapiens	9606
						Homo sapiens	9606
						Human gammaherpesvirus 8	37296
1G3P		X-RAY DIFFRACTION	1997-12-22	1G3P	1.46	Escherichia virus M13	1977402
1G4D		SOLUTION NMR	2000-10-26	1G4D
						Escherichia virus Mu	10677
1G5B		X-RAY DIFFRACTION	2000-10-31	1G5B	2.15	Escherichia virus Lambda	10710
1G5G		X-RAY DIFFRACTION	2000-11-01	1G5G	3.3	Avian orthoavulavirus 1	2560319
1G6L		X-RAY DIFFRACTION	2000-11-07	1G6L	1.9	Human immunodeficiency virus 1	11676
						Human immunodeficiency virus 1	11676
1G70		SOLUTION NMR	2000-11-08	1G70		Human immunodeficiency virus 1	11676
						Human immunodeficiency virus 1	11676
1G9M		X-RAY DIFFRACTION	2000-11-24	1G9M	2.2	Human immunodeficiency virus 1	11676
						Human immunodeficiency virus 1	11676
						Human immunodeficiency virus 1	11676
						Homo sapiens	9606
						Homo sapiens	9606
						Homo sapiens	9606
1G9N		X-RAY DIFFRACTION	2000-11-25	1G9N	2.9	Human immunodeficiency virus 1	11676
						Human immunodeficiency virus 1	11676
						Human immunodeficiency virus 1	11676
						Homo sapiens	9606
						Homo sapiens	9606
						Homo sapiens	9606
1GAV		X-RAY DIFFRACTION	1997-01-28	1GAV	3.4	Enterobacteria phage GA	12018
1GC1		X-RAY DIFFRACTION	1998-06-15	1GC1	2.5	Human immunodeficiency virus 1	11676
						Human immunodeficiency virus 1	11676
						Human immunodeficiency virus 1	11676
						Homo sapiens	9606
						Homo sapiens	9606
						Homo sapiens	9606
1GFF		X-RAY DIFFRACTION	1995-11-06	1GFF	3	Escherichia phage G4	10843
						Escherichia phage G4	10843
						Escherichia phage G4	10843
1GH6		X-RAY DIFFRACTION	2000-11-15	1GH6	3.2	Macaca mulatta polyomavirus 1	1891767
						Homo sapiens	9606
						Homo sapiens	9606
1GNM		X-RAY DIFFRACTION	1996-05-04	1GNM	2.3	Human immunodeficiency virus 1	11676
1GNN		X-RAY DIFFRACTION	1996-05-04	1GNN	2.3	Human immunodeficiency virus 1	11676
1GNO		X-RAY DIFFRACTION	1996-05-04	1GNO	2.3	Human immunodeficiency virus 1	11676
1GP8		SOLUTION NMR	1999-05-11	1GP8		Salmonella virus P22	10754
1GPC		X-RAY DIFFRACTION	1995-06-01	1GPC	2.2	Escherichia virus T4	10665
1GTC		SOLUTION NMR	1996-06-13	1GTC		Human immunodeficiency virus 1	11676
						Human immunodeficiency virus 1	11676
1GUX		X-RAY DIFFRACTION	1997-11-15	1GUX	1.85	Homo sapiens	9606
						Homo sapiens	9606
						Human papillomavirus	10566
1GW7	13.5	ELECTRON MICROSCOPY	2002-03-08	1GW7		Enterobacteria phage PRD1	10658
1GW8	13.3	ELECTRON MICROSCOPY	2002-03-08	1GW8		Enterobacteria phage PRD1	10658
1GWP		SOLUTION NMR	2002-03-22	1GWP		Human immunodeficiency virus type 1 (NEW YORK-5 ISOLATE)	11698
1GX5		X-RAY DIFFRACTION	2002-03-27	1GX5	1.7	Hepatitis C virus (isolate BK)	11105
1GX6		X-RAY DIFFRACTION	2002-03-27	1GX6	1.85	Hepatitis C virus (isolate BK)	11105
1GZL		X-RAY DIFFRACTION	2002-05-23	1GZL	1.8	Saccharomyces cerevisiae	4932
						Human immunodeficiency virus 1	11676
						Human immunodeficiency virus	12721
1H09		X-RAY DIFFRACTION	2002-06-12	1H09	2.1	Streptococcus phage Cp1	10747
1H15		X-RAY DIFFRACTION	2002-07-02	1H15	3.1	Homo sapiens	9606
						Homo sapiens	9606
						Human gammaherpesvirus 4	10376
1H1K		X-RAY DIFFRACTION	2002-07-17	1H1K	10	Bluetongue virus	40051
						Bluetongue virus	40051
						Bluetongue virus	40051
						Bluetongue virus	40051
						Bluetongue virus	40051
						Bluetongue virus	40051
1H2C		X-RAY DIFFRACTION	2002-08-05	1H2C	1.6	Ebola virus sp.	205488
						Escherichia coli	562
1H2D		X-RAY DIFFRACTION	2002-08-06	1H2D	2.6	Ebola virus sp.	205488
						Escherichia coli	562
1H38		X-RAY DIFFRACTION	2002-08-24	1H38	2.9	Escherichia phage T7	10760
						Escherichia phage T7	10760
						Escherichia phage T7	10760
						Escherichia phage T7	10760
1H5W		X-RAY DIFFRACTION	2001-05-28	1H5W	2.1	Bacillus virus phi29	10756
1H6W		X-RAY DIFFRACTION	2001-06-28	1H6W	1.9	Escherichia virus T4	10665
						Escherichia virus T4	10665
1H78		X-RAY DIFFRACTION	2001-07-04	1H78	2.5	Escherichia virus T4	10665
1H79		X-RAY DIFFRACTION	2001-07-04	1H79	2.9	Escherichia virus T4	10665
1H7A		X-RAY DIFFRACTION	2001-07-04	1H7A	2.75	Escherichia virus T4	10665
1H7B		X-RAY DIFFRACTION	2001-07-04	1H7B	2.45	Escherichia virus T4	10665
1H7Z		X-RAY DIFFRACTION	2001-01-21	1H7Z	1.6	Human adenovirus B3	45659
1H8A		X-RAY DIFFRACTION	2001-01-31	1H8A	2.23	Homo sapiens	9606
						Homo sapiens	9606
						Homo sapiens	9606
						Avian myeloblastosis virus	11866
1H8T		X-RAY DIFFRACTION	2001-02-15	1H8T	2.9	Echovirus E11	12078
						Echovirus E11	12078
						Echovirus E11	12078
						Echovirus E11	12078
1HA0		X-RAY DIFFRACTION	1998-10-08	1HA0	2.8	Influenza A virus	11320
1HAR		X-RAY DIFFRACTION	1994-10-28	1HAR	2.2	Human immunodeficiency virus 1	11676
1HAV		X-RAY DIFFRACTION	1996-10-23	1HAV	2	Hepatovirus A	12092
						Hepatovirus A	12092
1HB5	12	ELECTRON MICROSCOPY	2001-04-11	1HB5		Enterobacteria phage PRD1	10658
1HB7	14	ELECTRON MICROSCOPY	2001-04-12	1HB7		Enterobacteria phage PRD1	10658
1HB9	25	ELECTRON MICROSCOPY	2001-04-13	1HB9		Enterobacteria phage PRD1	10658
1HBV		X-RAY DIFFRACTION	1995-03-29	1HBV	2.3	Human immunodeficiency virus 1	11676
1HEF		X-RAY DIFFRACTION	1992-09-21	1HEF	2.2	Human immunodeficiency virus 1	11676
1HEG		X-RAY DIFFRACTION	1992-09-21	1HEG	2.2	Human immunodeficiency virus 1	11676
1HEI		X-RAY DIFFRACTION	1997-03-31	1HEI	2.1	Hepatitis C virus (isolate 1)	11104
1HEK		X-RAY DIFFRACTION	2000-11-24	1HEK	2.8	Equine infectious anemia virus	11665
1HFF		SOLUTION NMR	2000-12-01	1HFF		Human gammaherpesvirus 8	37296
1HFG		SOLUTION NMR	2000-12-01	1HFG		Human gammaherpesvirus 8	37296
1HFN		SOLUTION NMR	2000-12-07	1HFN		Human gammaherpesvirus 8	37296
1HGD		X-RAY DIFFRACTION	1991-11-01	1HGD	2.7	Influenza A virus (A/X-31(H3N2))	132504
						Influenza A virus (A/X-31(H3N2))	132504
1HGE		X-RAY DIFFRACTION	1991-11-01	1HGE	2.6	Influenza A virus (A/X-31(H3N2))	132504
						Influenza A virus (A/X-31(H3N2))	132504
1HGF		X-RAY DIFFRACTION	1991-11-01	1HGF	3	Influenza A virus (A/X-31(H3N2))	132504
						Influenza A virus (A/X-31(H3N2))	132504
1HGG		X-RAY DIFFRACTION	1991-11-01	1HGG	2.9	Influenza A virus (A/X-31(H3N2))	132504
						Influenza A virus (A/X-31(H3N2))	132504
1HGH		X-RAY DIFFRACTION	1991-11-01	1HGH	2.7	Influenza A virus (A/X-31(H3N2))	132504
						Influenza A virus (A/X-31(H3N2))	132504
1HGI		X-RAY DIFFRACTION	1991-11-01	1HGI	2.7	Influenza A virus (A/X-31(H3N2))	132504
						Influenza A virus (A/X-31(H3N2))	132504
1HGJ		X-RAY DIFFRACTION	1991-11-01	1HGJ	2.7	Influenza A virus (A/X-31(H3N2))	132504
						Influenza A virus (A/X-31(H3N2))	132504
1HGV		FIBER DIFFRACTION	2000-12-15	1HGV	2.4	Thermus phage PH75	144736
1HGZ		FIBER DIFFRACTION	2000-12-17	1HGZ	2.4	Thermus phage PH75	144736
1HH0		FIBER DIFFRACTION	2000-12-17	1HH0	2.4	Thermus phage PH75	144736
1HHG		X-RAY DIFFRACTION	1993-06-30	1HHG	2.6	Homo sapiens	9606
						Homo sapiens	9606
						Human immunodeficiency virus 1	11676
1HHH		X-RAY DIFFRACTION	1993-06-30	1HHH	3	Homo sapiens	9606
						Homo sapiens	9606
						Hepatitis B virus	10407
1HHI		X-RAY DIFFRACTION	1993-06-30	1HHI	2.5	Homo sapiens	9606
						Homo sapiens	9606
						Influenza A virus	11320
1HHJ		X-RAY DIFFRACTION	1993-06-30	1HHJ	2.5	Homo sapiens	9606
						Homo sapiens	9606
						Human immunodeficiency virus 1	11676
1HHK		X-RAY DIFFRACTION	1993-06-30	1HHK	2.5	Homo sapiens	9606
						Homo sapiens	9606
						Human T-cell leukemia virus type I	11908
1HHP		X-RAY DIFFRACTION	1992-05-27	1HHP	2.7	Human immunodeficiency virus type 1 (BRU ISOLATE)	11686
1HHS		X-RAY DIFFRACTION	2000-12-28	1HHS	2	Pseudomonas virus phi6	10879
1HHT		X-RAY DIFFRACTION	2000-12-28	1HHT	2.9	Pseudomonas virus phi6	10879
1HI0		X-RAY DIFFRACTION	2000-12-31	1HI0	3
						Pseudomonas virus phi6	10879
1HI1		X-RAY DIFFRACTION	2001-01-01	1HI1	3	Pseudomonas virus phi6	10879
1HI8		X-RAY DIFFRACTION	2001-01-03	1HI8	2.5	Pseudomonas virus phi6	10879
1HIH		X-RAY DIFFRACTION	1995-03-31	1HIH	2.2	Human immunodeficiency virus 1	11676
1HII		X-RAY DIFFRACTION	1995-03-31	1HII	2.3	Human immunodeficiency virus 2	11709
1HIV		X-RAY DIFFRACTION	1992-02-12	1HIV	2	Human immunodeficiency virus 1	11676
1HIW		X-RAY DIFFRACTION	1996-02-28	1HIW	2.3	Human immunodeficiency virus 1	11676
1HJI		SOLUTION NMR	2001-01-15	1HJI		Escherichia virus Lambda	10710
						Escherichia virus HK022	10742
1HK8		X-RAY DIFFRACTION	2003-03-06	1HK8	2.45	Escherichia virus T4	10665
1HMV		X-RAY DIFFRACTION	1994-12-15	1HMV	3.2	Human immunodeficiency virus 1	11676
						Human immunodeficiency virus 1	11676
1HNI		X-RAY DIFFRACTION	1995-02-28	1HNI	2.8	Human immunodeficiency virus 1	11676
						Human immunodeficiency virus 1	11676
1HNV		X-RAY DIFFRACTION	1995-03-30	1HNV	3	Human immunodeficiency virus 1	11676
						Human immunodeficiency virus 1	11676
1HOC		X-RAY DIFFRACTION	1994-01-02	1HOC	2.4	Mus musculus	10090
						Mus musculus	10090
						Influenza A virus (A/swine/Hong Kong/126/1982(H3N2))	382848
1HOS		X-RAY DIFFRACTION	1993-04-06	1HOS	2.3	Human immunodeficiency virus 1	11676
1HPO		X-RAY DIFFRACTION	1996-12-10	1HPO	2.5	Human immunodeficiency virus 1	11676
1HPS		X-RAY DIFFRACTION	1994-05-24	1HPS	2.3	Human immunodeficiency virus 1	11676
1HPV		X-RAY DIFFRACTION	1994-11-18	1HPV	1.9	Human immunodeficiency virus 1	11676
1HPX		X-RAY DIFFRACTION	1995-05-18	1HPX	2	Human immunodeficiency virus 1	11676
1HPZ		X-RAY DIFFRACTION	2000-12-13	1HPZ	3	Human immunodeficiency virus 1	11676
						Human immunodeficiency virus 1	11676
1HQE		X-RAY DIFFRACTION	2000-12-15	1HQE	2.7	Human immunodeficiency virus 1	11676
						Human immunodeficiency virus 1	11676
1HQN		X-RAY DIFFRACTION	2000-12-18	1HQN	2.2	Enterobacteria phage PRD1	10658
1HQU		X-RAY DIFFRACTION	2000-12-19	1HQU	2.7	Human immunodeficiency virus 1	11676
						Human immunodeficiency virus 1	11676
1HRH		X-RAY DIFFRACTION	1991-03-06	1HRH	2.4	Human immunodeficiency virus 1	11676
1HRI		X-RAY DIFFRACTION	1992-10-01	1HRI	3	rhinovirus B14	12131
						rhinovirus B14	12131
						rhinovirus B14	12131
						rhinovirus B14	12131
1HRV		X-RAY DIFFRACTION	1995-03-02	1HRV	3	rhinovirus B14	12131
						rhinovirus B14	12131
						rhinovirus B14	12131
						rhinovirus B14	12131
1HSG		X-RAY DIFFRACTION	1995-03-31	1HSG	2	Human immunodeficiency virus 1	11676
1HSH		X-RAY DIFFRACTION	1995-03-31	1HSH	1.9	Human immunodeficiency virus type 2 (ISOLATE ROD)	11720
1HSI		X-RAY DIFFRACTION	1995-03-31	1HSI	2.5	Human immunodeficiency virus 2	11709
1HTE		X-RAY DIFFRACTION	1994-04-29	1HTE	2.8	Human immunodeficiency virus 1	11676
1HTF		X-RAY DIFFRACTION	1994-04-29	1HTF	2.2	Human immunodeficiency virus 1	11676
1HTG		X-RAY DIFFRACTION	1994-04-29	1HTG	2	Human immunodeficiency virus 1	11676
1HVC		X-RAY DIFFRACTION	1994-06-22	1HVC	1.8	Human immunodeficiency virus 1	11676
1HVH		X-RAY DIFFRACTION	1997-12-13	1HVH	1.8	Human immunodeficiency virus 1	11676
1HVI		X-RAY DIFFRACTION	1994-01-26	1HVI	1.8	Human immunodeficiency virus 1	11676
1HVJ		X-RAY DIFFRACTION	1994-01-26	1HVJ	2	Human immunodeficiency virus 1	11676
1HVK		X-RAY DIFFRACTION	1994-01-26	1HVK	1.8	Human immunodeficiency virus 1	11676
1HVL		X-RAY DIFFRACTION	1994-01-26	1HVL	1.8	Human immunodeficiency virus 1	11676
1HVN		SOLUTION NMR	1992-12-08	1HVN
						Human immunodeficiency virus 1	11676
1HVO		SOLUTION NMR	1992-12-08	1HVO
						Human immunodeficiency virus 1	11676
1HVR		X-RAY DIFFRACTION	1994-02-14	1HVR	1.8	Human immunodeficiency virus 1	11676
1HVS		X-RAY DIFFRACTION	1994-11-17	1HVS	2.25	Human immunodeficiency virus 1	11676
1HVU		X-RAY DIFFRACTION	1998-06-30	1HVU	4.75
						Human immunodeficiency virus 1	11676
						Human immunodeficiency virus 1	11676
1HWR		X-RAY DIFFRACTION	1998-03-20	1HWR	1.8	Human immunodeficiency virus 1	11676
1HX6		X-RAY DIFFRACTION	2001-01-11	1HX6	1.65	Enterobacteria phage PRD1	10658
1HXB		X-RAY DIFFRACTION	1996-09-13	1HXB	2.3	Human immunodeficiency virus type 1 (CLONE 12)	11679
1HXS		X-RAY DIFFRACTION	2001-01-16	1HXS	2.2	Human poliovirus 1 Mahoney	12081
						Human poliovirus 1 Mahoney	12081
						Human poliovirus 1 Mahoney	12081
						Human poliovirus 1 Mahoney	12081
1HXW		X-RAY DIFFRACTION	1997-01-24	1HXW	1.8	Human immunodeficiency virus 1	11676
1HYS		X-RAY DIFFRACTION	2001-01-22	1HYS	3
						Human immunodeficiency virus 1	11676
						Human immunodeficiency virus 1	11676
						Mus musculus	10090
						Mus musculus	10090
1HYV		X-RAY DIFFRACTION	2001-01-22	1HYV	1.7	Human immunodeficiency virus 1	11676
1HYW		SOLUTION NMR	2001-01-22	1HYW		Escherichia virus Lambda	10710
1HYZ		X-RAY DIFFRACTION	2001-01-22	1HYZ	2.3	Human immunodeficiency virus 1	11676
1I1R		X-RAY DIFFRACTION	2001-02-02	1I1R	2.4	Homo sapiens	9606
						Human gammaherpesvirus 8	37296
1I1S		SOLUTION NMR	2001-02-02	1I1S		Escherichia virus T4	10665
1I3J		X-RAY DIFFRACTION	2001-02-15	1I3J	2.2
						Escherichia virus T4	10665
1I3P		X-RAY DIFFRACTION	2001-02-15	1I3P	3.1	Autographa californica nucleopolyhedrovirus	46015
1I3S		X-RAY DIFFRACTION	2001-02-15	1I3S	2.7	Autographa californica nucleopolyhedrovirus	46015
1I4E		X-RAY DIFFRACTION	2001-02-20	1I4E	3	Autographa californica nucleopolyhedrovirus	46015
						Homo sapiens	9606
1I5X		X-RAY DIFFRACTION	2001-03-01	1I5X	1.8	Human immunodeficiency virus 1	11676
1I5Y		X-RAY DIFFRACTION	2001-03-01	1I5Y	2.1	Human immunodeficiency virus 1	11676
1I6J		X-RAY DIFFRACTION	2001-03-02	1I6J	2
						Moloney murine leukemia virus	11801
1I6S		X-RAY DIFFRACTION	2001-03-04	1I6S	1.9	Escherichia virus T4	10665
1I9W		X-RAY DIFFRACTION	2001-03-21	1I9W	3	Semliki Forest virus	11033
1ID4		X-RAY DIFFRACTION	2001-04-03	1ID4	2.2	Human herpesvirus 5 strain AD169	10360
1IDA		X-RAY DIFFRACTION	1994-10-19	1IDA	1.7	Human immunodeficiency virus 2	11709
1IDB		X-RAY DIFFRACTION	1994-10-19	1IDB	2.2	Human immunodeficiency virus 2	11709
1IEC		X-RAY DIFFRACTION	2001-04-09	1IEC	2.2	Human herpesvirus 5 strain AD169	10360
1IED		X-RAY DIFFRACTION	2001-04-09	1IED	2	Human herpesvirus 5 strain AD169	10360
1IEF		X-RAY DIFFRACTION	2001-04-09	1IEF	2.3	Human herpesvirus 5 strain AD169	10360
1IEG		X-RAY DIFFRACTION	2001-04-09	1IEG	2	Human herpesvirus 5 strain AD169	10360
1IF0	12	ELECTRON MICROSCOPY	2001-04-11	1IF0		Escherichia virus HK97	37554
1IFD		FIBER DIFFRACTION	1992-02-16	1IFD	4	Enterobacteria phage fd	10864
1IFI		FIBER DIFFRACTION	1994-01-31	1IFI	3.3	Enterobacteria phage fd	10864
1IFJ		FIBER DIFFRACTION	1994-01-31	1IFJ	3.3	Enterobacteria phage fd	10864
1IFK		FIBER DIFFRACTION	1994-01-31	1IFK	5	Escherichia phage If1	10868
1IFL		FIBER DIFFRACTION	1994-01-31	1IFL	5	Salmonella phage IKe	10867
1IFM		FIBER DIFFRACTION	1994-01-31	1IFM	3.3	Pseudomonas virus Pf1	2011081
1IFN		FIBER DIFFRACTION	1994-01-31	1IFN	4	Pseudomonas virus Pf1	2011081
1IFP		FIBER DIFFRACTION	1998-01-22	1IFP	3.1	Pseudomonas phage Pf3	10872
1IG9		X-RAY DIFFRACTION	2001-04-17	1IG9	2.6
						Escherichia phage RB69	12353
1IH7		X-RAY DIFFRACTION	2001-04-18	1IH7	2.21	Escherichia phage RB69	12353
1IHM		X-RAY DIFFRACTION	2001-04-19	1IHM	3.4	Norwalk virus	11983
1IHV		SOLUTION NMR	1995-05-12	1IHV		Human immunodeficiency virus 1	11676
1IHW		SOLUTION NMR	1995-05-12	1IHW		Human immunodeficiency virus 1	11676
1IIQ		X-RAY DIFFRACTION	2001-04-24	1IIQ	1.83	Human immunodeficiency virus 1	11676
1IJG		X-RAY DIFFRACTION	2001-04-26	1IJG	2.9	Bacillus virus phi29	10756
1IJS		X-RAY DIFFRACTION	1996-09-12	1IJS	3.25	Canine parvovirus	10788
						Canine parvovirus	10788
						Canine parvovirus	10788
1IKV		X-RAY DIFFRACTION	2001-05-07	1IKV	3	Human immunodeficiency virus 1	11676
						Human immunodeficiency virus 1	11676
1IKW		X-RAY DIFFRACTION	2001-05-07	1IKW	3	Human immunodeficiency virus 1	11676
						Human immunodeficiency virus 1	11676
1IKX		X-RAY DIFFRACTION	2001-05-07	1IKX	2.8	Human immunodeficiency virus 1	11676
						Human immunodeficiency virus 1	11676
1IKY		X-RAY DIFFRACTION	2001-05-07	1IKY	3	Human immunodeficiency virus 1	11676
						Human immunodeficiency virus 1	11676
1IM3		X-RAY DIFFRACTION	2001-05-09	1IM3	2.2	Homo sapiens	9606
						Homo sapiens	9606
						Human betaherpesvirus 5	10359
1INF		X-RAY DIFFRACTION	1995-07-07	1INF	2.4	Influenza B virus	11520
1ING		X-RAY DIFFRACTION	1995-07-07	1ING	2.4	Influenza A virus	11320
1INH		X-RAY DIFFRACTION	1995-07-07	1INH	2.4	Influenza A virus	11320
1INV		X-RAY DIFFRACTION	1994-09-26	1INV	2.4	Influenza B virus	11520
1INW		X-RAY DIFFRACTION	1994-09-26	1INW	2.4	Influenza A virus	11320
1INX		X-RAY DIFFRACTION	1994-09-26	1INX	2.4	Influenza A virus	11320
1INY		X-RAY DIFFRACTION	1994-09-26	1INY	2.4	Influenza A virus	11320
1IS0		X-RAY DIFFRACTION	2001-11-02	1IS0	1.9
						Rous sarcoma virus	11886
1ITG		X-RAY DIFFRACTION	1994-11-21	1ITG	2.3	Human immunodeficiency virus 1	11676
1IVB		X-RAY DIFFRACTION	1994-12-12	1IVB	2.4	Influenza B virus	11520
1IVC		X-RAY DIFFRACTION	1994-12-12	1IVC	2.4	Influenza A virus (A/Tokyo/3/1967(H2N2))	380960
1IVD		X-RAY DIFFRACTION	1994-12-12	1IVD	1.9	Influenza A virus (A/Tokyo/3/1967(H2N2))	380960
1IVE		X-RAY DIFFRACTION	1994-12-12	1IVE	2.4	Influenza A virus (A/Tokyo/3/1967(H2N2))	380960
1IVF		X-RAY DIFFRACTION	1994-12-12	1IVF	2.4	Influenza A virus (A/Tokyo/3/1967(H2N2))	380960
1IVG		X-RAY DIFFRACTION	1994-12-12	1IVG	1.9	Influenza A virus (A/Tokyo/3/1967(H2N2))	380960
1IVP		X-RAY DIFFRACTION	1993-03-18	1IVP	2.5	Human immunodeficiency virus 2	11709
1IVQ		X-RAY DIFFRACTION	1993-03-18	1IVQ	2.6	Human immunodeficiency virus 2	11709
1IXY		X-RAY DIFFRACTION	2002-07-09	1IXY	2.5
						Escherichia virus T4	10665
1IZH		X-RAY DIFFRACTION	2002-10-02	1IZH	1.9	Human immunodeficiency virus 1	11676
1IZI		X-RAY DIFFRACTION	2002-10-02	1IZI	2.15	Human immunodeficiency virus 1	11676
1J39		X-RAY DIFFRACTION	2003-01-21	1J39	1.87	Escherichia virus T4	10665
1J5O		X-RAY DIFFRACTION	2002-05-24	1J5O	3.5	Human immunodeficiency virus 1	11676
						Mus musculus	10090
						Human immunodeficiency virus 1	11676
						Mus musculus	10090
1J8H		X-RAY DIFFRACTION	2001-05-21	1J8H	2.4	Homo sapiens	9606
						Homo sapiens	9606
						Alphainfluenzavirus	197911
						Homo sapiens	9606
						Homo sapiens	9606
1J9I		SOLUTION NMR	2001-05-25	1J9I		Escherichia virus Lambda	10710
1JAJ		SOLUTION NMR	2001-05-30	1JAJ		African swine fever virus BA71V	10498
1JD8		SOLUTION NMR	2001-06-13	1JD8		Human immunodeficiency virus 1	11676
1JE5		X-RAY DIFFRACTION	2001-06-15	1JE5	1.9	Escherichia phage T7	10760
1JEJ		X-RAY DIFFRACTION	2001-06-18	1JEJ	2.5	Escherichia virus T4	10665
1JEW	22	ELECTRON MICROSCOPY	2001-06-19	1JEW		Homo sapiens	9606
						Coxsackievirus B3 (strain Woodruff)	103904
						Coxsackievirus B3 (strain Woodruff)	103904
						Coxsackievirus B3 (strain Woodruff)	103904
						Coxsackievirus B3 (strain Woodruff)	103904
1JG6		X-RAY DIFFRACTION	2001-06-23	1JG6	1.9	Escherichia virus T4	10665
1JG7		X-RAY DIFFRACTION	2001-06-23	1JG7	1.65	Escherichia virus T4	10665
1JIU		X-RAY DIFFRACTION	2001-07-03	1JIU	2.5	Escherichia virus T4	10665
1JIV		X-RAY DIFFRACTION	2001-07-03	1JIV	2.07	Escherichia virus T4	10665
1JIX		X-RAY DIFFRACTION	2001-07-03	1JIX	1.65	Escherichia virus T4	10665
1JJ4		X-RAY DIFFRACTION	2001-07-03	1JJ4	2.4
						Human papillomavirus type 18	333761
1JJG		SOLUTION NMR	2001-07-05	1JJG		Myxoma virus (strain Lausanne)	31530
1JJH		X-RAY DIFFRACTION	2001-07-05	1JJH	2.5	Deltapapillomavirus 4	337052
1JKH		X-RAY DIFFRACTION	2001-07-12	1JKH	2.5	HIV-1 M:B_HXB2R	11706
						HIV-1 M:B_HXB2R	11706
1JLA		X-RAY DIFFRACTION	2001-07-16	1JLA	2.5	HIV-1 M:B_HXB2R	11706
						HIV-1 M:B_HXB2R	11706
1JLB		X-RAY DIFFRACTION	2001-07-16	1JLB	3	HIV-1 M:B_HXB2R	11706
						HIV-1 M:B_HXB2R	11706
1JLC		X-RAY DIFFRACTION	2001-07-16	1JLC	3	HIV-1 M:B_HXB2R	11706
						HIV-1 M:B_HXB2R	11706
1JLD		X-RAY DIFFRACTION	1997-05-31	1JLD	2.5	Human immunodeficiency virus 2	11709
1JLE		X-RAY DIFFRACTION	2001-07-16	1JLE	2.8	HIV-1 M:B_HXB2R	11706
						HIV-1 M:B_HXB2R	11706
1JLF		X-RAY DIFFRACTION	2001-07-16	1JLF	2.6	HIV-1 M:B_HXB2R	11706
						HIV-1 M:B_HXB2R	11706
1JLG		X-RAY DIFFRACTION	2001-07-16	1JLG	2.6	HIV-1 M:B_HXB2R	11706
						HIV-1 M:B_HXB2R	11706
1JLQ		X-RAY DIFFRACTION	2001-07-16	1JLQ	3	HIV-1 M:B_HXB2R	11706
						HIV-1 M:B_HXB2R	11706
1JMA		X-RAY DIFFRACTION	2001-07-17	1JMA	2.65	Human alphaherpesvirus 1	10298
						Homo sapiens	9606
1JMU		X-RAY DIFFRACTION	2001-07-20	1JMU	2.8	Reovirus sp.	10891
						Reovirus sp.	10891
						Reovirus sp.	10891
1JNB		X-RAY DIFFRACTION	2001-07-23	1JNB	3.2	Bacillus virus phi29	10756
1JOW		X-RAY DIFFRACTION	2001-07-31	1JOW	3.1	Saimiriine gammaherpesvirus 2	10381
						Homo sapiens	9606
1JPX		X-RAY DIFFRACTION	2001-08-03	1JPX	2.3	Simian immunodeficiency virus	11723
						Simian immunodeficiency virus	11723
1JQ0		X-RAY DIFFRACTION	2001-08-03	1JQ0	1.7	Simian immunodeficiency virus	11723
						Simian immunodeficiency virus	11723
1JQ6		X-RAY DIFFRACTION	2001-08-03	1JQ6	2.3	Human betaherpesvirus 5	10359
1JQ7		X-RAY DIFFRACTION	2001-08-03	1JQ7	3	Human betaherpesvirus 5	10359
1JQR		SOLUTION NMR	2001-08-08	1JQR		African swine fever virus	10497
1JQU		X-RAY DIFFRACTION	2001-08-08	1JQU	2.6	Escherichia virus T4	10665
1JR5		SOLUTION NMR	2001-08-10	1JR5		Escherichia virus T4	10665
1JR6		SOLUTION NMR	2001-08-10	1JR6		Hepacivirus C	11103
1JS9		X-RAY DIFFRACTION	2001-08-16	1JS9	3.4	Brome mosaic virus	12302
1JSD		X-RAY DIFFRACTION	2001-08-17	1JSD	1.8	Influenza A virus (A/swine/Hong Kong/9/98(H9N2))	145307
						Influenza A virus (A/swine/Hong Kong/9/98(H9N2))	145307
1JSH		X-RAY DIFFRACTION	2001-08-17	1JSH	2.4	Influenza A virus (A/swine/Hong Kong/9/98(H9N2))	145307
						Influenza A virus (A/swine/Hong Kong/9/98(H9N2))	145307
1JSI		X-RAY DIFFRACTION	2001-08-17	1JSI	2.4	Influenza A virus (A/swine/Hong Kong/9/98(H9N2))	145307
						Influenza A virus (A/swine/Hong Kong/9/98(H9N2))	145307
1JSM		X-RAY DIFFRACTION	2001-08-17	1JSM	1.9	Influenza A virus	11320
						Influenza A virus	11320
1JSN		X-RAY DIFFRACTION	2001-08-17	1JSN	2.4	Influenza A virus	11320
						Influenza A virus	11320
1JSO		X-RAY DIFFRACTION	2001-08-17	1JSO	2.4	Influenza A virus	11320
						Influenza A virus	11320
1JSZ		X-RAY DIFFRACTION	2001-08-19	1JSZ	1.93	Vaccinia virus	10245
1JTE		X-RAY DIFFRACTION	2001-08-20	1JTE	2	Vaccinia virus	10245
1JTF		X-RAY DIFFRACTION	2001-08-20	1JTF	2.6	Vaccinia virus	10245
1JTM		X-RAY DIFFRACTION	2001-08-21	1JTM	1.9	Escherichia virus T4	10665
1JTN		X-RAY DIFFRACTION	2001-08-21	1JTN	2.3	Escherichia virus T4	10665
1JUV		X-RAY DIFFRACTION	2001-08-28	1JUV	1.7	Escherichia virus T4	10665
1JVR		SOLUTION NMR	1996-10-03	1JVR		Human T-lymphotropic virus 2	11909
1JXP		X-RAY DIFFRACTION	1997-08-21	1JXP	2.2	Hepatitis C virus (isolate BK)	11105
						Hepatitis C virus (isolate BK)	11105
1K0H		SOLUTION NMR	2001-09-19	1K0H		Escherichia virus Lambda	10710
1K1T		X-RAY DIFFRACTION	2001-09-25	1K1T	1.2	Human immunodeficiency virus 1	11676
1K1U		X-RAY DIFFRACTION	2001-09-25	1K1U	1.55	Human immunodeficiency virus 1	11676
1K28		X-RAY DIFFRACTION	2001-09-26	1K28	2.9	Escherichia virus T4	10665
						Escherichia virus T4	10665
1K2B		X-RAY DIFFRACTION	2001-09-26	1K2B	1.7	Human immunodeficiency virus 1	11676
1K2C		X-RAY DIFFRACTION	2001-09-26	1K2C	2.2	Human immunodeficiency virus 1	11676
1K33		X-RAY DIFFRACTION	2001-10-01	1K33	1.75	Human immunodeficiency virus 1	11676
						Human immunodeficiency virus 1	11676
1K34		X-RAY DIFFRACTION	2001-10-01	1K34	1.88	Human immunodeficiency virus 1	11676
						Human immunodeficiency virus 1	11676
1K3K		SOLUTION NMR	2001-10-03	1K3K		Human gammaherpesvirus 8	37296
1K3V		X-RAY DIFFRACTION	2001-10-04	1K3V	3.5	Porcine parvovirus	10796
1K4R	24	ELECTRON MICROSCOPY	2001-10-08	1K4R		Chimeric Tick-borne encephalitis virus/Dengue virus 4	638787
1K5M		X-RAY DIFFRACTION	2001-10-11	1K5M	2.7	rhinovirus B14	12131
						rhinovirus B14	12131
						rhinovirus B14	12131
						HIV-1 M:B_MN	11696
						rhinovirus B14	12131
						rhinovirus B14	12131
1K6C		X-RAY DIFFRACTION	2001-10-15	1K6C	2.2	Human immunodeficiency virus 1	11676
1K6P		X-RAY DIFFRACTION	2001-10-16	1K6P	2.2	Human immunodeficiency virus 1	11676
1K6T		X-RAY DIFFRACTION	2001-10-17	1K6T	2.25	Human immunodeficiency virus 1	11676
1K6V		X-RAY DIFFRACTION	2001-10-17	1K6V	2	Human immunodeficiency virus 1	11676
1K6Y		X-RAY DIFFRACTION	2001-10-17	1K6Y	2.4	Human immunodeficiency virus 1	11676
1KA8		X-RAY DIFFRACTION	2001-10-31	1KA8	2.95	Enterobacteria phage P4	10680
1KAC		X-RAY DIFFRACTION	1999-05-05	1KAC	2.6	Human adenovirus 12	28282
						Homo sapiens	9606
1KAF		X-RAY DIFFRACTION	2001-11-01	1KAF	1.6	Escherichia virus T4	10665
1KBU		X-RAY DIFFRACTION	2001-11-06	1KBU	2.2
						Escherichia virus P1	10678
1KC2		X-RAY DIFFRACTION	2001-11-07	1KC2	2.1	Rous sarcoma virus	11886
1KCA		X-RAY DIFFRACTION	2001-11-07	1KCA	2.91	Escherichia virus Lambda	10710
1KEN		X-RAY DIFFRACTION	2001-11-16	1KEN	3.5	Influenza A virus (A/X-31(H3N2))	132504
						Influenza A virus (A/X-31(H3N2))	132504
						Mus musculus	10090
						Mus musculus	10090
1KG0		X-RAY DIFFRACTION	2001-11-25	1KG0	2.65	Homo sapiens	9606
						Homo sapiens	9606
						synthetic construct	32630
						Human gammaherpesvirus 4	10376
1KHV		X-RAY DIFFRACTION	2001-12-01	1KHV	2.5	Rabbit hemorrhagic disease virus	11976
1KHW		X-RAY DIFFRACTION	2001-12-01	1KHW	2.7	Rabbit hemorrhagic disease virus	11976
1KI2		X-RAY DIFFRACTION	1998-05-15	1KI2	2.2	Human alphaherpesvirus 1 strain 17	10299
1KI3		X-RAY DIFFRACTION	1998-05-15	1KI3	2.37	Human alphaherpesvirus 1 strain 17	10299
1KI4		X-RAY DIFFRACTION	1998-05-18	1KI4	2.34	Human alphaherpesvirus 1 strain 17	10299
1KI6		X-RAY DIFFRACTION	1998-05-18	1KI6	2.37	Human alphaherpesvirus 1 strain 17	10299
						Human alphaherpesvirus 1 strain 17	10299
1KI7		X-RAY DIFFRACTION	1998-05-15	1KI7	2.2	Human alphaherpesvirus 1 strain 17	10299
1KI8		X-RAY DIFFRACTION	1998-05-15	1KI8	2.2	Human alphaherpesvirus 1 strain 17	10299
1KIM		X-RAY DIFFRACTION	1997-11-12	1KIM	2.14	Human alphaherpesvirus 1 strain 17	10299
1KJ4		X-RAY DIFFRACTION	2001-12-04	1KJ4	2.9	Human immunodeficiency virus 1	11676
1KJ7		X-RAY DIFFRACTION	2001-12-04	1KJ7	2	Human immunodeficiency virus 1	11676
1KJF		X-RAY DIFFRACTION	2001-12-04	1KJF	2	Human immunodeficiency virus 1	11676
1KJG		X-RAY DIFFRACTION	2001-12-04	1KJG	2	Human immunodeficiency virus 1	11676
1KJH		X-RAY DIFFRACTION	2001-12-04	1KJH	2	Human immunodeficiency virus 1	11676
1KJK		SOLUTION NMR	2001-12-04	1KJK		Escherichia virus Lambda	10710
1KKE		X-RAY DIFFRACTION	2001-12-07	1KKE	2.6	Mammalian orthoreovirus 3 Dearing	10886
1KLM		X-RAY DIFFRACTION	1997-03-17	1KLM	2.65	Human immunodeficiency virus 1	11676
						Human immunodeficiency virus 1	11676
1KNB		X-RAY DIFFRACTION	1995-01-06	1KNB	1.7	Human adenovirus 5	28285
1KNI		X-RAY DIFFRACTION	2001-12-18	1KNI	1.7	Escherichia virus T4	10665
1KNZ		X-RAY DIFFRACTION	2001-12-19	1KNZ	2.45	Simian rotavirus A/SA11	10923
1KQR		X-RAY DIFFRACTION	2002-01-07	1KQR	1.4	Simian rotavirus A strain RRV	444185
1KRI		SOLUTION NMR	2002-01-09	1KRI		Simian rotavirus A strain RRV	444185
1KS3		X-RAY DIFFRACTION	2002-01-10	1KS3	2.16	Escherichia virus T4	10665
1KSX		X-RAY DIFFRACTION	2002-01-14	1KSX	3.2
						Bovine papillomavirus	10571
1KSY		X-RAY DIFFRACTION	2002-01-14	1KSY	3.05
						Bovine papillomavirus	10571
1KVP	27	ELECTRON MICROSCOPY	1997-12-12	1KVP		Escherichia virus phiX174	10847
1KW5		X-RAY DIFFRACTION	2002-01-28	1KW5	1.75	Escherichia virus T4	10665
1KW7		X-RAY DIFFRACTION	2002-01-28	1KW7	1.89	Escherichia virus T4	10665
1KXA		X-RAY DIFFRACTION	1996-05-05	1KXA	3.1	Sindbis virus	11034
1KXB		X-RAY DIFFRACTION	1996-05-05	1KXB	2.9	Sindbis virus	11034
1KXC		X-RAY DIFFRACTION	1996-05-05	1KXC	3.1	Sindbis virus	11034
1KXD		X-RAY DIFFRACTION	1996-05-05	1KXD	3	Sindbis virus	11034
1KXE		X-RAY DIFFRACTION	1996-05-05	1KXE	3.2	Sindbis virus	11034
1KXF		X-RAY DIFFRACTION	1996-05-05	1KXF	2.38	Sindbis virus	11034
1KY0		X-RAY DIFFRACTION	2002-02-01	1KY0	1.97	Escherichia virus T4	10665
1KY1		X-RAY DIFFRACTION	2002-02-01	1KY1	2.05	Escherichia virus T4	10665
1KZK		X-RAY DIFFRACTION	2002-02-06	1KZK	1.09	Human immunodeficiency virus	12721
1L00		X-RAY DIFFRACTION	1992-07-13	1L00	1.9	Escherichia virus T4	10665
1L01		X-RAY DIFFRACTION	1988-02-05	1L01	1.7	Escherichia virus T4	10665
1L02		X-RAY DIFFRACTION	1988-02-05	1L02	1.7	Escherichia virus T4	10665
1L03		X-RAY DIFFRACTION	1988-02-05	1L03	1.7	Escherichia virus T4	10665
1L04		X-RAY DIFFRACTION	1988-02-05	1L04	1.7	Escherichia virus T4	10665
1L05		X-RAY DIFFRACTION	1988-02-05	1L05	1.7	Escherichia virus T4	10665
1L06		X-RAY DIFFRACTION	1988-02-05	1L06	1.7	Escherichia virus T4	10665
1L07		X-RAY DIFFRACTION	1988-02-05	1L07	1.7	Escherichia virus T4	10665
1L08		X-RAY DIFFRACTION	1988-02-05	1L08	1.7	Escherichia virus T4	10665
1L09		X-RAY DIFFRACTION	1988-02-05	1L09	1.7	Escherichia virus T4	10665
1L0J		X-RAY DIFFRACTION	2002-02-11	1L0J	1.98	Escherichia virus T4	10665
1L0K		X-RAY DIFFRACTION	2002-02-11	1L0K	2.02	Escherichia virus T4	10665
1L10		X-RAY DIFFRACTION	1988-02-05	1L10	1.7	Escherichia virus T4	10665
1L11		X-RAY DIFFRACTION	1988-02-05	1L11	1.7	Escherichia virus T4	10665
1L12		X-RAY DIFFRACTION	1988-02-05	1L12	1.7	Escherichia virus T4	10665
1L13		X-RAY DIFFRACTION	1988-02-05	1L13	1.7	Escherichia virus T4	10665
1L14		X-RAY DIFFRACTION	1988-02-05	1L14	1.7	Escherichia virus T4	10665
1L15		X-RAY DIFFRACTION	1988-02-05	1L15	1.7	Escherichia virus T4	10665
1L16		X-RAY DIFFRACTION	1988-02-05	1L16	1.7	Escherichia virus T4	10665
1L17		X-RAY DIFFRACTION	1989-05-01	1L17	1.7	Escherichia virus T4	10665
1L18		X-RAY DIFFRACTION	1989-05-01	1L18	1.7	Escherichia virus T4	10665
1L19		X-RAY DIFFRACTION	1989-05-01	1L19	1.7	Escherichia virus T4	10665
1L1N		X-RAY DIFFRACTION	2002-02-19	1L1N	2.1	Human poliovirus 1 Mahoney	12081
1L20		X-RAY DIFFRACTION	1989-05-01	1L20	1.85	Escherichia virus T4	10665
1L21		X-RAY DIFFRACTION	1989-05-01	1L21	1.85	Escherichia virus T4	10665
1L22		X-RAY DIFFRACTION	1989-05-01	1L22	1.7	Escherichia virus T4	10665
1L23		X-RAY DIFFRACTION	1989-05-01	1L23	1.7	Escherichia virus T4	10665
1L24		X-RAY DIFFRACTION	1989-05-01	1L24	1.7	Escherichia virus T4	10665
1L25		X-RAY DIFFRACTION	1989-05-01	1L25	1.8	Escherichia virus T4	10665
1L26		X-RAY DIFFRACTION	1989-05-01	1L26	1.7	Escherichia virus T4	10665
1L27		X-RAY DIFFRACTION	1989-05-01	1L27	1.8	Escherichia virus T4	10665
1L28		X-RAY DIFFRACTION	1989-05-01	1L28	1.9	Escherichia virus T4	10665
1L29		X-RAY DIFFRACTION	1989-05-01	1L29	1.7	Escherichia virus T4	10665
1L2G		X-RAY DIFFRACTION	2002-02-21	1L2G	2.85	Human alphaherpesvirus 1	10298
1L2M		SOLUTION NMR	2002-02-22	1L2M		Tomato yellow leaf curl Sardinia virus	123735
1L30		X-RAY DIFFRACTION	1989-05-01	1L30	1.7	Escherichia virus T4	10665
1L31		X-RAY DIFFRACTION	1989-05-01	1L31	1.8	Escherichia virus T4	10665
1L32		X-RAY DIFFRACTION	1989-05-01	1L32	1.7	Escherichia virus T4	10665
1L33		X-RAY DIFFRACTION	1989-05-01	1L33	1.7	Escherichia virus T4	10665
1L34		X-RAY DIFFRACTION	1989-05-01	1L34	1.9	Escherichia virus T4	10665
1L35		X-RAY DIFFRACTION	1989-10-26	1L35	1.8	Escherichia virus T4	10665
1L36		X-RAY DIFFRACTION	1990-12-26	1L36	1.7	Escherichia virus T4	10665
1L37		X-RAY DIFFRACTION	1991-01-28	1L37	1.85	Escherichia virus T4	10665
1L38		X-RAY DIFFRACTION	1991-01-28	1L38	1.8	Escherichia virus T4	10665
1L39		X-RAY DIFFRACTION	1991-01-28	1L39	1.85	Escherichia virus T4	10665
1L40		X-RAY DIFFRACTION	1991-01-28	1L40	1.85	Escherichia virus T4	10665
1L41		X-RAY DIFFRACTION	1991-01-28	1L41	1.75	Escherichia virus T4	10665
1L42		X-RAY DIFFRACTION	1991-01-28	1L42	1.8	Escherichia virus T4	10665
1L43		X-RAY DIFFRACTION	1991-01-28	1L43	1.8	Escherichia virus T4	10665
1L44		X-RAY DIFFRACTION	1991-01-28	1L44	1.7	Escherichia virus T4	10665
1L45		X-RAY DIFFRACTION	1991-01-28	1L45	1.7	Escherichia virus T4	10665
1L46		X-RAY DIFFRACTION	1991-01-28	1L46	1.7	Escherichia virus T4	10665
1L47		X-RAY DIFFRACTION	1991-01-28	1L47	1.7	Escherichia virus T4	10665
1L48		X-RAY DIFFRACTION	1991-01-28	1L48	1.7	Escherichia virus T4	10665
1L49		X-RAY DIFFRACTION	1991-01-28	1L49	1.8	Escherichia virus T4	10665
1L50		X-RAY DIFFRACTION	1991-01-28	1L50	1.85	Escherichia virus T4	10665
1L51		X-RAY DIFFRACTION	1991-01-28	1L51	1.9	Escherichia virus T4	10665
1L52		X-RAY DIFFRACTION	1991-01-28	1L52	1.7	Escherichia virus T4	10665
1L53		X-RAY DIFFRACTION	1991-01-28	1L53	1.85	Escherichia virus T4	10665
1L54		X-RAY DIFFRACTION	1991-01-28	1L54	1.9	Escherichia virus T4	10665
1L55		X-RAY DIFFRACTION	1991-05-06	1L55	1.9	Escherichia virus T4	10665
1L56		X-RAY DIFFRACTION	1991-05-06	1L56	1.8	Escherichia virus T4	10665
1L57		X-RAY DIFFRACTION	1991-05-06	1L57	1.9	Escherichia virus T4	10665
1L58		X-RAY DIFFRACTION	1991-05-06	1L58	1.65	Escherichia virus T4	10665
1L59		X-RAY DIFFRACTION	1991-05-06	1L59	1.75	Escherichia virus T4	10665
1L5I		SOLUTION NMR	2002-03-07	1L5I		Tomato yellow leaf curl Sardinia virus	123735
1L60		X-RAY DIFFRACTION	1991-05-06	1L60	1.7	Escherichia virus T4	10665
1L61		X-RAY DIFFRACTION	1991-05-06	1L61	1.8	Escherichia virus T4	10665
1L62		X-RAY DIFFRACTION	1991-05-06	1L62	1.7	Escherichia virus T4	10665
1L63		X-RAY DIFFRACTION	1991-05-06	1L63	1.75	Escherichia virus T4	10665
1L64		X-RAY DIFFRACTION	1991-09-23	1L64	1.9	Escherichia virus T4	10665
1L65		X-RAY DIFFRACTION	1991-09-23	1L65	1.7	Escherichia virus T4	10665
1L66		X-RAY DIFFRACTION	1991-09-23	1L66	1.7	Escherichia virus T4	10665
1L67		X-RAY DIFFRACTION	1991-09-23	1L67	1.9	Escherichia virus T4	10665
1L68		X-RAY DIFFRACTION	1991-09-23	1L68	1.7	Escherichia virus T4	10665
1L69		X-RAY DIFFRACTION	1991-09-23	1L69	1.9	Escherichia virus T4	10665
1L6N		SOLUTION NMR	2002-03-11	1L6N		Human immunodeficiency virus 1	11676
1L70		X-RAY DIFFRACTION	1991-09-23	1L70	1.9	Escherichia virus T4	10665
1L71		X-RAY DIFFRACTION	1991-09-23	1L71	1.85	Escherichia virus T4	10665
1L72		X-RAY DIFFRACTION	1991-09-23	1L72	1.85	Escherichia virus T4	10665
1L73		X-RAY DIFFRACTION	1991-09-23	1L73	2.05	Escherichia virus T4	10665
1L74		X-RAY DIFFRACTION	1991-09-23	1L74	1.7	Escherichia virus T4	10665
1L75		X-RAY DIFFRACTION	1991-09-23	1L75	1.9	Escherichia virus T4	10665
1L76		X-RAY DIFFRACTION	1991-09-23	1L76	1.9	Escherichia virus T4	10665
1L77		X-RAY DIFFRACTION	1991-11-12	1L77	2.05	Escherichia virus T4	10665
1L79		X-RAY DIFFRACTION	1991-11-12	1L79	1.9	Escherichia virus T4	10665
1L7F		X-RAY DIFFRACTION	2002-03-15	1L7F	1.8	Influenza A virus	11320
1L7G		X-RAY DIFFRACTION	2002-03-15	1L7G	1.85	Influenza A virus	11320
1L7H		X-RAY DIFFRACTION	2002-03-15	1L7H	1.85	Influenza A virus	11320
1L80		X-RAY DIFFRACTION	1991-11-12	1L80	1.8	Escherichia virus T4	10665
1L81		X-RAY DIFFRACTION	1991-11-12	1L81	2	Escherichia virus T4	10665
1L82		X-RAY DIFFRACTION	1991-11-12	1L82	2.1	Escherichia virus T4	10665
1L83		X-RAY DIFFRACTION	1992-01-21	1L83	1.7	Escherichia virus T4	10665
1L84		X-RAY DIFFRACTION	1992-01-21	1L84	1.9	Escherichia virus T4	10665
1L85		X-RAY DIFFRACTION	1992-01-21	1L85	2	Escherichia virus T4	10665
1L86		X-RAY DIFFRACTION	1992-01-21	1L86	1.8	Escherichia virus T4	10665
1L87		X-RAY DIFFRACTION	1992-01-21	1L87	1.8	Escherichia virus T4	10665
1L88		X-RAY DIFFRACTION	1992-01-21	1L88	1.85	Escherichia virus T4	10665
1L89		X-RAY DIFFRACTION	1992-01-21	1L89	1.9	Escherichia virus T4	10665
1L90		X-RAY DIFFRACTION	1992-01-21	1L90	1.75	Escherichia virus T4	10665
1L91		X-RAY DIFFRACTION	1992-01-21	1L91	1.8	Escherichia virus T4	10665
1L92		X-RAY DIFFRACTION	1992-01-21	1L92	1.7	Escherichia virus T4	10665
1L93		X-RAY DIFFRACTION	1992-01-21	1L93	1.8	Escherichia virus T4	10665
1L94		X-RAY DIFFRACTION	1992-01-21	1L94	1.8	Escherichia virus T4	10665
1L95		X-RAY DIFFRACTION	1992-01-21	1L95	2	Escherichia virus T4	10665
1L96		X-RAY DIFFRACTION	1992-02-11	1L96	2	Escherichia virus T4	10665
1L97		X-RAY DIFFRACTION	1992-02-11	1L97	2	Escherichia virus T4	10665
1L98		X-RAY DIFFRACTION	1992-07-13	1L98	1.8	Escherichia virus T4	10665
1L99		X-RAY DIFFRACTION	1992-07-13	1L99	1.95	Escherichia virus T4	10665
1L9K		X-RAY DIFFRACTION	2002-03-25	1L9K	2.4	Dengue virus 2	11060
1L9V		X-RAY DIFFRACTION	2002-03-26	1L9V	2.6	Simian 11 rotavirus (serotype 3 / strain SA11-Ramig)	36435
1LAJ		X-RAY DIFFRACTION	2002-03-28	1LAJ	3.4
						Tomato aspermy virus	12315
1LAU		X-RAY DIFFRACTION	1996-01-03	1LAU	1.8
						Human alphaherpesvirus 1	10298
1LAY		X-RAY DIFFRACTION	1996-07-16	1LAY	2.5	Cytomegalovirus	10358
1LBA		X-RAY DIFFRACTION	1993-12-22	1LBA	2.2	Escherichia phage T7	10760
1LCS		X-RAY DIFFRACTION	2002-04-06	1LCS	2.5	Feline leukemia virus strain B/lambda-B1	103916
1LD4	11.4	ELECTRON MICROSCOPY	2002-04-08	1LD4		Sindbis virus	11034
						Saccharomyces cerevisiae	4932
						Sindbis virus	11034
1LG7		X-RAY DIFFRACTION	2002-04-15	1LG7	1.96	Vesicular stomatitis virus	11276
1LGU		X-RAY DIFFRACTION	2002-04-16	1LGU	1.9	Escherichia virus T4	10665
1LGW		X-RAY DIFFRACTION	2002-04-16	1LGW	1.85	Escherichia virus T4	10665
1LGX		X-RAY DIFFRACTION	2002-04-16	1LGX	1.9	Escherichia virus T4	10665
1LI2		X-RAY DIFFRACTION	2002-04-17	1LI2	2	Escherichia virus T4	10665
1LI3		X-RAY DIFFRACTION	2002-04-17	1LI3	1.85	Escherichia virus T4	10665
1LI6		X-RAY DIFFRACTION	2002-04-17	1LI6	2	Escherichia virus T4	10665
1LJ2		X-RAY DIFFRACTION	2002-04-18	1LJ2	2.38	Simian rotavirus A/SA11	10923
1LKT		X-RAY DIFFRACTION	1997-10-17	1LKT	2.6	Salmonella virus P22	10754
1LLH		X-RAY DIFFRACTION	2002-04-28	1LLH	1.8	Escherichia virus T4	10665
1LLI		X-RAY DIFFRACTION	1994-03-25	1LLI	2.1
						Escherichia virus Lambda	10710
1LMB		X-RAY DIFFRACTION	1991-11-05	1LMB	1.8
						Escherichia virus Lambda	10710
1LN0		X-RAY DIFFRACTION	2002-05-02	1LN0	2	Escherichia virus T4	10665
1LP3		X-RAY DIFFRACTION	2002-05-07	1LP3	3	adeno-associated virus 2	10804
1LPY		X-RAY DIFFRACTION	2002-05-08	1LPY	1.65	Escherichia virus T4	10665
1LQG		X-RAY DIFFRACTION	2002-05-10	1LQG	2.9	Escherichia coli	562
						Bacillus phage PBS2	10684
1LQM		X-RAY DIFFRACTION	2002-05-10	1LQM	3.2	Escherichia coli	562
						Bacillus phage PBS2	10684
1LQS		X-RAY DIFFRACTION	2002-05-13	1LQS	2.7	Homo sapiens	9606
						Human betaherpesvirus 5	10359
1LRP		X-RAY DIFFRACTION	1987-12-04	1LRP	3.2	Escherichia virus Lambda	10710
1LTQ		X-RAY DIFFRACTION	2002-05-20	1LTQ	2.33	Escherichia virus T4	10665
1LUZ		X-RAY DIFFRACTION	2002-05-23	1LUZ	1.8	Vaccinia virus WR	10254
1LV1		X-RAY DIFFRACTION	2002-05-24	1LV1	2.1	Human immunodeficiency virus 1	11676
						Human immunodeficiency virus 1	11676
1LVB		X-RAY DIFFRACTION	2002-05-28	1LVB	2.2	Tobacco etch virus	12227
1LVJ		SOLUTION NMR	2002-05-28	1LVJ		Human immunodeficiency virus 1	11676
1LVM		X-RAY DIFFRACTION	2002-05-28	1LVM	1.8	Tobacco etch virus	12227
						Tobacco etch virus	12227
						Tobacco etch virus	12227
1LVO		X-RAY DIFFRACTION	2002-05-29	1LVO	1.96	Transmissible gastroenteritis virus	11149
1LW0		X-RAY DIFFRACTION	2002-05-30	1LW0	2.8	Human immunodeficiency virus 1	11676
						Human immunodeficiency virus 1	11676
1LW2		X-RAY DIFFRACTION	2002-05-30	1LW2	3	Human immunodeficiency virus 1	11676
						Human immunodeficiency virus 1	11676
1LW9		X-RAY DIFFRACTION	2002-05-30	1LW9	1.45	Escherichia virus T4	10665
1LWC		X-RAY DIFFRACTION	2002-05-31	1LWC	2.62	Human immunodeficiency virus 1	11676
						Human immunodeficiency virus 1	11676
1LWE		X-RAY DIFFRACTION	2002-05-31	1LWE	2.81	Human immunodeficiency virus 1	11676
						Human immunodeficiency virus 1	11676
1LWF		X-RAY DIFFRACTION	2002-05-31	1LWF	2.8	Human immunodeficiency virus 1	11676
						Human immunodeficiency virus 1	11676
1LWG		X-RAY DIFFRACTION	2002-05-31	1LWG	1.7	Escherichia virus T4	10665
1LWK		X-RAY DIFFRACTION	2002-05-31	1LWK	2.1	Escherichia virus T4	10665
1LX8		SOLUTION NMR	2002-06-04	1LX8		Escherichia virus Lambda	10710
1LY1		X-RAY DIFFRACTION	2002-06-06	1LY1	2	Escherichia virus T4	10665
1LYD		X-RAY DIFFRACTION	1989-01-11	1LYD	2	Escherichia virus T4	10665
1LYE		X-RAY DIFFRACTION	1992-08-10	1LYE	1.8	Escherichia virus T4	10665
1LYF		X-RAY DIFFRACTION	1992-08-10	1LYF	1.8	Escherichia virus T4	10665
1LYG		X-RAY DIFFRACTION	1992-08-10	1LYG	1.8	Escherichia virus T4	10665
1LYH		X-RAY DIFFRACTION	1992-08-10	1LYH	1.7	Escherichia virus T4	10665
1LYI		X-RAY DIFFRACTION	1992-08-10	1LYI	2	Escherichia virus T4	10665
1LYJ		X-RAY DIFFRACTION	1992-08-10	1LYJ	1.8	Escherichia virus T4	10665
1LZQ		X-RAY DIFFRACTION	2002-06-11	1LZQ	2.2	Human immunodeficiency virus 1	11676
1M06		X-RAY DIFFRACTION	2002-06-12	1M06	3.5	Escherichia phage alpha3	10849
						Escherichia phage alpha3	10849
						Escherichia phage alpha3	10849
						Escherichia phage alpha3	10849
1M0B		X-RAY DIFFRACTION	2002-06-12	1M0B	2.45	Human immunodeficiency virus 1	11676
1M0D		X-RAY DIFFRACTION	2002-06-12	1M0D	1.9	Escherichia phage T7	10760
1M0F	16	ELECTRON MICROSCOPY	2002-06-12	1M0F		Escherichia phage alpha3	10849
						Escherichia phage alpha3	10849
						Escherichia phage alpha3	10849
						Escherichia phage alpha3	10849
1M0I		X-RAY DIFFRACTION	2002-06-13	1M0I	2.55	Escherichia phage T7	10760
1M11	16	ELECTRON MICROSCOPY	2002-06-17	1M11		Homo sapiens	9606
						Echovirus E7	46018
						Echovirus E7	46018
						Echovirus E7	46018
1M1C		X-RAY DIFFRACTION	2002-06-18	1M1C	3.5	Saccharomyces cerevisiae virus L-A	11008
1M4P		SOLUTION NMR	2002-07-03	1M4P		Homo sapiens	9606
						Human immunodeficiency virus 1	11676
1M4Q		SOLUTION NMR	2002-07-03	1M4Q		Homo sapiens	9606
						Human immunodeficiency virus 1	11676
1M4X	28	ELECTRON MICROSCOPY	2002-07-05	1M4X		Paramecium bursaria Chlorella virus 1	10506
1M55		X-RAY DIFFRACTION	2002-07-08	1M55	1.4	adeno-associated virus 5	82300
1M5R		X-RAY DIFFRACTION	2002-07-10	1M5R	1.8
						Escherichia virus T4	10665
1M93		X-RAY DIFFRACTION	2002-07-26	1M93	1.65	Cowpox virus	10243
						Cowpox virus	10243
						Cowpox virus	10243
1M9C		X-RAY DIFFRACTION	2002-07-28	1M9C	2	Homo sapiens	9606
						Human immunodeficiency virus 1	11676
1M9D		X-RAY DIFFRACTION	2002-07-28	1M9D	1.9	Homo sapiens	9606
						Human immunodeficiency virus 1	11676
1M9E		X-RAY DIFFRACTION	2002-07-28	1M9E	1.72	Homo sapiens	9606
						Human immunodeficiency virus 1	11676
1M9F		X-RAY DIFFRACTION	2002-07-28	1M9F	1.73	Homo sapiens	9606
						Human immunodeficiency virus 1	11676
1M9X		X-RAY DIFFRACTION	2002-07-30	1M9X	1.7	Human immunodeficiency virus 1	11676
						Homo sapiens	9606
1M9Y		X-RAY DIFFRACTION	2002-07-30	1M9Y	1.9	Homo sapiens	9606
						Human immunodeficiency virus 1	11676
1MA7		X-RAY DIFFRACTION	2002-08-01	1MA7	2.3
						Escherichia virus P1	10678
1MBM		X-RAY DIFFRACTION	2002-08-03	1MBM	2	Equine arteritis virus	11047
1MDT		X-RAY DIFFRACTION	1994-03-21	1MDT	2.3	Corynephage beta	10703
1MEC		X-RAY DIFFRACTION	1992-01-17	1MEC	3.2	Mengo virus	12107
						Mengo virus	12107
						Mengo virus	12107
						Mengo virus	12107
1MER		X-RAY DIFFRACTION	1997-04-11	1MER	1.9	Human immunodeficiency virus 1	11676
1MES		X-RAY DIFFRACTION	1997-04-11	1MES	1.9	Human immunodeficiency virus 1	11676
1MET		X-RAY DIFFRACTION	1997-04-11	1MET	1.9	Human immunodeficiency virus 1	11676
1MEU		X-RAY DIFFRACTION	1997-04-11	1MEU	1.9	Human immunodeficiency virus 1	11676
1MFS		SOLUTION NMR	1998-04-01	1MFS		Human immunodeficiency virus	12721
1MG1		X-RAY DIFFRACTION	1999-03-01	1MG1	2.5	Human T-cell leukemia virus type I	11908
1MK0		X-RAY DIFFRACTION	2002-08-28	1MK0	1.6	Escherichia virus T4	10665
1MKF		X-RAY DIFFRACTION	2002-08-29	1MKF	2.1	Murid gammaherpesvirus 4	33708
1ML0		X-RAY DIFFRACTION	2002-08-29	1ML0	2.8	Murid gammaherpesvirus 4	33708
						Homo sapiens	9606
1MML		X-RAY DIFFRACTION	1995-07-18	1MML	1.8	Moloney murine leukemia virus	11801
1MN8		X-RAY DIFFRACTION	2002-09-05	1MN8	1	Moloney murine leukemia virus	11801
1MNT		SOLUTION NMR	1994-06-28	1MNT		Salmonella virus P22	10754
1MOF		X-RAY DIFFRACTION	1996-04-02	1MOF	1.7	Moloney murine leukemia virus	11801
1MQL		X-RAY DIFFRACTION	2002-09-16	1MQL	2.9	Influenza A virus	11320
						Influenza A virus	11320
1MQM		X-RAY DIFFRACTION	2002-09-16	1MQM	2.6	Influenza A virus	11320
						Influenza A virus	11320
1MQN		X-RAY DIFFRACTION	2002-09-16	1MQN	3.2	Influenza A virus	11320
						Influenza A virus	11320
1MQT		X-RAY DIFFRACTION	2002-09-17	1MQT	3.3	Swine vesicular disease virus	12075
						Swine vesicular disease virus	12075
						Swine vesicular disease virus	12075
						Swine vesicular disease virus	12075
1MRW		X-RAY DIFFRACTION	2002-09-18	1MRW	2	Human immunodeficiency virus 1	11676
1MRX		X-RAY DIFFRACTION	2002-09-18	1MRX	2	Human immunodeficiency virus 1	11676
1MSC		X-RAY DIFFRACTION	1995-04-28	1MSC	2	Escherichia phage MS2	12022
1MSM		X-RAY DIFFRACTION	2002-09-19	1MSM	2	Human immunodeficiency virus 1	11676
1MSN		X-RAY DIFFRACTION	2002-09-19	1MSN	2	Human immunodeficiency virus 1	11676
1MST		X-RAY DIFFRACTION	1995-08-30	1MST	2.6	Escherichia phage MS2	12022
1MSW		X-RAY DIFFRACTION	2002-09-19	1MSW	2.1
						Escherichia phage T7	10760
1MT7		X-RAY DIFFRACTION	2002-09-20	1MT7	1.9	Human immunodeficiency virus 1	11676
1MT8		X-RAY DIFFRACTION	2002-09-20	1MT8	2.15	Human immunodeficiency virus 1	11676
1MT9		X-RAY DIFFRACTION	2002-09-20	1MT9	2	Human immunodeficiency virus 1	11676
1MTB		X-RAY DIFFRACTION	2002-09-20	1MTB	2.5	Human immunodeficiency virus 1	11676
1MTR		X-RAY DIFFRACTION	1996-02-15	1MTR	1.75	Human immunodeficiency virus 1	11676
1MU2		X-RAY DIFFRACTION	2002-09-23	1MU2	2.35	Human immunodeficiency virus 2	11709
						Human immunodeficiency virus 2	11709
1MUI		X-RAY DIFFRACTION	2002-09-23	1MUI	2.8	Human immunodeficiency virus 1	11676
1MUK		X-RAY DIFFRACTION	2002-09-24	1MUK	2.5	Reovirus sp.	10891
1MVA		X-RAY DIFFRACTION	1997-08-06	1MVA	3	Escherichia phage MS2	12022
1MVB		X-RAY DIFFRACTION	1997-08-06	1MVB	3	Escherichia phage MS2	12022
1MVM		X-RAY DIFFRACTION	1996-06-21	1MVM	3.5	Minute virus of mice	10794
1MVP		X-RAY DIFFRACTION	1990-09-07	1MVP	2.2	Avian myeloblastosis-associated virus	11960
1MWE		X-RAY DIFFRACTION	1997-08-27	1MWE	1.7	Influenza A virus	11320
1MWH		X-RAY DIFFRACTION	2002-09-29	1MWH	2.5	Reovirus sp.	10891
1MYK		X-RAY DIFFRACTION	1994-10-12	1MYK	2.4	Salmonella virus P22	10754
1MYL		X-RAY DIFFRACTION	1994-10-06	1MYL	2.4	Salmonella virus P22	10754
1MZT		SOLID-STATE NMR	2002-10-09	1MZT		Enterobacteria phage fd	10864
1N1H		X-RAY DIFFRACTION	2002-10-17	1N1H	2.8
						Mammalian orthoreovirus 3 Dearing	10886
1N1L		X-RAY DIFFRACTION	2002-10-18	1N1L	2.6	Hepacivirus C	11103
1N25		X-RAY DIFFRACTION	2002-10-21	1N25	2.8	Macaca mulatta polyomavirus 1	1891767
1N35		X-RAY DIFFRACTION	2002-10-25	1N35	2.5
						Mammalian orthoreovirus 3 Dearing	10886
1N38		X-RAY DIFFRACTION	2002-10-25	1N38	2.8
						Mammalian orthoreovirus 3 Dearing	10886
1N3J		SOLUTION NMR	2002-10-28	1N3J		Paramecium bursaria Chlorella virus 1	10506
1N49		X-RAY DIFFRACTION	2002-10-30	1N49	2.2	Human immunodeficiency virus 1	11676
1N4L		X-RAY DIFFRACTION	2002-10-31	1N4L	2
						Moloney murine leukemia virus	11801
1N5Y		X-RAY DIFFRACTION	2002-11-07	1N5Y	3.1
						Human immunodeficiency virus 1	11676
						Human immunodeficiency virus 1	11676
						Mus musculus	10090
						Mus musculus	10090
1N6G	16	ELECTRON MICROSCOPY	2002-11-10	1N6G		Dengue virus 2 Puerto Rico/PR159-S1/1969	11066
1N6Q		X-RAY DIFFRACTION	2002-11-11	1N6Q	3	Human immunodeficiency virus 1	11676
						Human immunodeficiency virus 1	11676
						Mus musculus	10090
						Mus musculus	10090
1N7U		X-RAY DIFFRACTION	2002-11-18	1N7U	2.4	Enterobacteria phage PRD1	10658
1N7V		X-RAY DIFFRACTION	2002-11-18	1N7V	2.2	Enterobacteria phage PRD1	10658
1N7Z		X-RAY DIFFRACTION	2002-11-18	1N7Z	2	Escherichia virus T4	10665
1N80		X-RAY DIFFRACTION	2002-11-18	1N80	2.45	Escherichia virus T4	10665
1N8B		X-RAY DIFFRACTION	2002-11-20	1N8B	2.9	Escherichia virus T4	10665
1N93		X-RAY DIFFRACTION	2002-11-22	1N93	1.76	Borna disease virus	12455
1NA1		X-RAY DIFFRACTION	2002-11-26	1NA1	3.3	rhinovirus B14	12131
						rhinovirus B14	12131
						rhinovirus B14	12131
						rhinovirus B14	12131
1NA4		ELECTRON MICROSCOPY	2002-11-26	1NA4		Yellow fever virus	11089
1NB4		X-RAY DIFFRACTION	2002-12-02	1NB4	2	Hepacivirus C	11103
1NB6		X-RAY DIFFRACTION	2002-12-02	1NB6	2.6	Hepacivirus C	11103
1NB7		X-RAY DIFFRACTION	2002-12-02	1NB7	2.9
						Hepacivirus C	11103
1NC8		SOLUTION NMR	1998-05-14	1NC8		Human immunodeficiency virus 2	11709
1NCA		X-RAY DIFFRACTION	1992-01-21	1NCA	2.5	Influenza A virus (A/tern/Australia/G70C/1975(H11N9))	384509
						Mus musculus	10090
						Mus musculus	10090
1NCB		X-RAY DIFFRACTION	1992-01-21	1NCB	2.5	Influenza A virus (A/tern/Australia/G70C/1975(H11N9))	384509
						Mus musculus	10090
						Mus musculus	10090
1NCC		X-RAY DIFFRACTION	1992-01-21	1NCC	2.5	Influenza A virus (A/tern/Australia/G70C/1975(H11N9))	384509
						Mus musculus	10090
						Mus musculus	10090
1NCD		X-RAY DIFFRACTION	1992-01-21	1NCD	2.9	Influenza A virus (A/whale/Maine/1/84(H13N9))	11484
						Mus musculus	10090
						Mus musculus	10090
1NCP		SOLUTION NMR	1991-11-27	1NCP		Human immunodeficiency virus 1	11676
						Human immunodeficiency virus 1	11676
1NCQ		X-RAY DIFFRACTION	2002-12-05	1NCQ	2.5	rhinovirus B14	12131
						rhinovirus B14	12131
						rhinovirus B14	12131
						rhinovirus B14	12131
1NCR		X-RAY DIFFRACTION	2002-12-05	1NCR	2.7	rhinovirus A16	31708
						rhinovirus A16	31708
						rhinovirus A16	31708
						rhinovirus A16	31708
1ND2		X-RAY DIFFRACTION	2002-12-06	1ND2	2.5	rhinovirus A16	31708
						rhinovirus A16	31708
						rhinovirus A16	31708
						rhinovirus A16	31708
1ND3		X-RAY DIFFRACTION	2002-12-06	1ND3	2.8	rhinovirus A16	31708
						rhinovirus A16	31708
						rhinovirus A16	31708
						rhinovirus A16	31708
1NEQ		SOLUTION NMR	1995-08-24	1NEQ		Escherichia virus Mu	10677
1NER		SOLUTION NMR	1995-08-24	1NER		Escherichia virus Mu	10677
1NG0		X-RAY DIFFRACTION	2002-12-16	1NG0	2.7	Cocksfoot mottle virus	40979
1NG7		SOLUTION NMR	2002-12-16	1NG7		Human poliovirus 1	12080
1NH0		X-RAY DIFFRACTION	2002-12-18	1NH0	1.03
						Human immunodeficiency virus 1	11676
1NH4		SOLID-STATE NMR	2002-12-18	1NH4		Enterobacteria phage fd	10864
1NHB		X-RAY DIFFRACTION	1995-02-24	1NHB	1.8	Escherichia virus T4	10665
1NHU		X-RAY DIFFRACTION	2002-12-19	1NHU	2	Hepatitis C virus subtype 1b	31647
1NHV		X-RAY DIFFRACTION	2002-12-19	1NHV	2.9	Hepatitis C virus subtype 1b	31647
1NIZ		SOLUTION NMR	2002-12-30	1NIZ		Human immunodeficiency virus 1	11676
1NJ0		SOLUTION NMR	2002-12-30	1NJ0		Human immunodeficiency virus 1	11676
1NJT		X-RAY DIFFRACTION	2003-01-02	1NJT	2.5	Human betaherpesvirus 5	10359
1NJU		X-RAY DIFFRACTION	2003-01-02	1NJU	2.7	Human betaherpesvirus 5	10359
1NKK		X-RAY DIFFRACTION	2003-01-03	1NKK	2.6	Human betaherpesvirus 5	10359
1NKM		X-RAY DIFFRACTION	2003-01-03	1NKM	2.7	Human betaherpesvirus 5	10359
1NLA		SOLUTION NMR	2003-01-06	1NLA		Salmonella virus P22	10754
1NLN		X-RAY DIFFRACTION	2003-01-07	1NLN	1.6	Human adenovirus 2	10515
1NMA		X-RAY DIFFRACTION	1994-05-06	1NMA	3	Influenza A virus	11320
						Mus musculus	10090
						Mus musculus	10090
1NMB		X-RAY DIFFRACTION	1995-01-17	1NMB	2.2	Influenza A virus	11320
						Mus musculus	10090
						Mus musculus	10090
1NMC		X-RAY DIFFRACTION	1997-12-21	1NMC	2.5	Influenza A virus	11320
						Mus musculus	10090
						Mus musculus	10090
1NN2		X-RAY DIFFRACTION	1991-03-28	1NN2	2.2	Influenza A virus (A/Tokyo/3/1967(H2N2))	380960
1NN8	15	ELECTRON MICROSCOPY	2003-01-13	1NN8		Homo sapiens	9606
						Human poliovirus 1 Mahoney	12081
						Human poliovirus 1 Mahoney	12081
						Human poliovirus 1 Mahoney	12081
						Human poliovirus 1 Mahoney	12081
1NNA		X-RAY DIFFRACTION	1993-03-08	1NNA	2.5	Influenza A virus	11320
1NNB		X-RAY DIFFRACTION	1993-03-08	1NNB	2.8	Influenza A virus	11320
1NNC		X-RAY DIFFRACTION	1995-03-15	1NNC	1.8	Influenza A virus (A/tern/Australia/G70C/1975(H11N9))	384509
1NND		X-RAY DIFFRACTION	2003-01-13	1NND	2.3	Moloney murine leukemia virus	11801
1NO1		X-RAY DIFFRACTION	2003-01-15	1NO1	2.4	Bacillus phage SPP1	10724
1NO4		X-RAY DIFFRACTION	2003-01-15	1NO4	2.2	Bacillus virus phi29	10756
1NO7		X-RAY DIFFRACTION	2003-01-15	1NO7	2.9	Human alphaherpesvirus 1	10298
1NOB		X-RAY DIFFRACTION	1999-05-05	1NOB	2.6	Human adenovirus 12	28282
1NOH		X-RAY DIFFRACTION	2003-01-16	1NOH	2.8	Bacillus virus phi29	10756
1NOV		X-RAY DIFFRACTION	1997-09-16	1NOV	3.5	Nodamura virus	12288
						Nodamura virus	12288
1NOY		X-RAY DIFFRACTION	1996-02-16	1NOY	2.2
						Escherichia virus T4	10665
1NOZ		X-RAY DIFFRACTION	1996-02-16	1NOZ	2.2	Escherichia virus T4	10665
1NPA		X-RAY DIFFRACTION	2003-01-17	1NPA	2	Human immunodeficiency virus 1	11676
1NPV		X-RAY DIFFRACTION	2003-01-20	1NPV	2	Human immunodeficiency virus 1	11676
1NPW		X-RAY DIFFRACTION	2003-01-20	1NPW	2	Human immunodeficiency virus 1	11676
1NS1		SOLUTION NMR	1997-10-02	1NS1		Influenza A virus	11320
1NS3		X-RAY DIFFRACTION	1997-04-05	1NS3	2.8	Hepatitis C virus (isolate BK)	11105
						Hepatitis C virus (isolate BK)	11105
1NSB		X-RAY DIFFRACTION	1991-08-08	1NSB	2.2	Influenza B virus (STRAIN B/BEIJING/1/87)	11525
1NSC		X-RAY DIFFRACTION	1993-05-24	1NSC	1.7	Influenza B virus (STRAIN B/BEIJING/1/87)	11525
1NSD		X-RAY DIFFRACTION	1993-05-24	1NSD	1.8	Influenza B virus (STRAIN B/BEIJING/1/87)	11525
1NSO		SOLUTION NMR	2003-01-28	1NSO		Simian retrovirus 1	11942
1NUI		X-RAY DIFFRACTION	2003-01-31	1NUI	2.9	Escherichia phage T7	10760
1NVK		X-RAY DIFFRACTION	2003-02-04	1NVK	1.8	Escherichia virus T4	10665
1NY7		X-RAY DIFFRACTION	2003-02-11	1NY7	3	Cowpea mosaic virus	12264
						Cowpea mosaic virus	12264
1NYB		SOLUTION NMR	2003-02-12	1NYB
						Enterobacteria phage phi21	10737
1NZB		X-RAY DIFFRACTION	2003-02-17	1NZB	3.1
						Escherichia virus P1	10678
1NZD		X-RAY DIFFRACTION	2003-02-17	1NZD	2	Escherichia virus T4	10665
1NZF		X-RAY DIFFRACTION	2003-02-17	1NZF	2.1	Escherichia virus T4	10665
1NZL		X-RAY DIFFRACTION	2003-02-18	1NZL	1.9	Rous sarcoma virus (strain Schmidt-Ruppin)	11889
1NZV		X-RAY DIFFRACTION	2003-02-19	1NZV	2.1	Rous sarcoma virus (strain Schmidt-Ruppin)	11889
1O1W		SOLUTION NMR	2003-02-12	1O1W		Human immunodeficiency virus 1	11676
1O6E		X-RAY DIFFRACTION	2002-09-13	1O6E	2.3	Human gammaherpesvirus 4	10376
1OAN		X-RAY DIFFRACTION	2003-01-16	1OAN	2.75	Dengue virus 2	11060
1OBA		X-RAY DIFFRACTION	2003-01-29	1OBA	2.45	Streptococcus phage Cp1	10747
1OCY		X-RAY DIFFRACTION	2003-02-11	1OCY	1.5	Escherichia virus T4	10665
1ODW		X-RAY DIFFRACTION	1996-09-16	1ODW	2.1	Human immunodeficiency virus 1	11676
1ODX		X-RAY DIFFRACTION	1996-09-16	1ODX	2	Human immunodeficiency virus 1	11676
1ODY		X-RAY DIFFRACTION	1998-07-13	1ODY	2	HIV-1 M:B_HXB2R	11706
1OF1		X-RAY DIFFRACTION	2003-04-03	1OF1	1.95	Human alphaherpesvirus 1 strain 17	10299
1OHF		X-RAY DIFFRACTION	2003-05-26	1OHF	2.8	Nudaurelia capensis omega virus	12541
1OHG		X-RAY DIFFRACTION	2003-05-26	1OHG	3.45	Escherichia virus HK97	37554
1OHR		X-RAY DIFFRACTION	1997-09-27	1OHR	2.1	Human immunodeficiency virus 1	11676
1OK8		X-RAY DIFFRACTION	2003-07-19	1OK8	2	Dengue virus 2	11060
1OKE		X-RAY DIFFRACTION	2003-07-22	1OKE	2.4	Dengue virus 2	11060
1OKS		X-RAY DIFFRACTION	2003-07-29	1OKS	1.8	Measles morbillivirus	11234
1ONB		SOLUTION NMR	2003-02-27	1ONB		Hepacivirus C	11103
1OOP		X-RAY DIFFRACTION	2003-03-04	1OOP	3	Swine vesicular disease virus (STRAIN UKG/27/72)	12077
						Swine vesicular disease virus (STRAIN UKG/27/72)	12077
						Swine vesicular disease virus (STRAIN UKG/27/72)	12077
						Swine vesicular disease virus (STRAIN UKG/27/72)	12077
1OPO		X-RAY DIFFRACTION	2003-03-06	1OPO	3.2	Carnation mottle virus	11986
1ORC		X-RAY DIFFRACTION	1995-10-30	1ORC	1.54	Escherichia virus Lambda	10710
1OS5		X-RAY DIFFRACTION	2003-03-18	1OS5	2.2	Hepatitis C virus subtype 1b	31647
1OSN		X-RAY DIFFRACTION	2003-03-20	1OSN	3.2	Human alphaherpesvirus 3	10335
1OUQ		X-RAY DIFFRACTION	2003-03-25	1OUQ	3.2
						Escherichia virus P1	10678
1OV5		X-RAY DIFFRACTION	2003-03-25	1OV5	2.1	Escherichia virus T4	10665
1OV7		X-RAY DIFFRACTION	2003-03-25	1OV7	2	Escherichia virus T4	10665
1OVH		X-RAY DIFFRACTION	2003-03-26	1OVH	1.95	Escherichia virus T4	10665
1OVJ		X-RAY DIFFRACTION	2003-03-26	1OVJ	2	Escherichia virus T4	10665
1OVK		X-RAY DIFFRACTION	2003-03-26	1OVK	2.1	Escherichia virus T4	10665
1OWY		X-RAY DIFFRACTION	2003-03-31	1OWY	1.9	Escherichia virus T4	10665
1OWZ		X-RAY DIFFRACTION	2003-03-31	1OWZ	1.9	Escherichia virus T4	10665
1OX3		X-RAY DIFFRACTION	2003-04-01	1OX3	2	Escherichia virus T4	10665
						Escherichia virus T4	10665
1OYI		SOLUTION NMR	2003-04-04	1OYI		Vaccinia virus	10245
1OYU		X-RAY DIFFRACTION	2003-04-07	1OYU	2.5	Escherichia virus T4	10665
1P2L		X-RAY DIFFRACTION	2003-04-15	1P2L	1.58	Escherichia virus T4	10665
1P2R		X-RAY DIFFRACTION	2003-04-15	1P2R	1.58	Escherichia virus T4	10665
1P2Z		X-RAY DIFFRACTION	2003-04-16	1P2Z	2.2	Human adenovirus 2	10515
1P30		X-RAY DIFFRACTION	2003-04-16	1P30	2.5	Human adenovirus 5	28285
1P35		X-RAY DIFFRACTION	1998-09-18	1P35	2.2	Autographa californica nucleopolyhedrovirus	46015
1P36		X-RAY DIFFRACTION	2003-04-16	1P36	1.45	Escherichia virus T4	10665
1P37		X-RAY DIFFRACTION	2003-04-16	1P37	1.57	Escherichia virus T4	10665
1P39		X-RAY DIFFRACTION	1996-12-16	1P39	2	Vaccinia virus WR	10254
1P3N		X-RAY DIFFRACTION	2003-04-17	1P3N	1.55	Escherichia virus T4	10665
1P46		X-RAY DIFFRACTION	2003-04-21	1P46	1.67	Escherichia virus T4	10665
1P56		X-RAY DIFFRACTION	2003-04-25	1P56	1.8	Escherichia virus T4	10665
1P58	9.5	ELECTRON MICROSCOPY	2003-04-25	1P58		Dengue virus 2 Puerto Rico/PR159-S1/1969	11066
						Dengue virus 2 Puerto Rico/PR159-S1/1969	11066
1P5C		X-RAY DIFFRACTION	2003-04-25	1P5C	2.5	Escherichia virus T4	10665
1P5W		X-RAY DIFFRACTION	2003-04-28	1P5W	3.3
						Canine parvovirus	10788
1P5Y		X-RAY DIFFRACTION	2003-04-28	1P5Y	3.2	Canine parvovirus	10788
1P64		X-RAY DIFFRACTION	2003-04-28	1P64	1.62	Escherichia virus T4	10665
1P65		X-RAY DIFFRACTION	2003-04-29	1P65	2.6	Porcine reproductive and respiratory syndrome virus	28344
1P69		X-RAY DIFFRACTION	2003-04-29	1P69	3.1	Homo sapiens	9606
						Human adenovirus 12	28282
1P6A		X-RAY DIFFRACTION	2003-04-29	1P6A	2.9	Human adenovirus 12	28282
						Homo sapiens	9606
1P6X		X-RAY DIFFRACTION	2003-04-30	1P6X	2	Equid alphaherpesvirus 4	10331
1P6Y		X-RAY DIFFRACTION	2003-04-30	1P6Y	1.54	Escherichia virus T4	10665
1P72		X-RAY DIFFRACTION	2003-04-30	1P72	2.1	Equid alphaherpesvirus 4	10331
1P73		X-RAY DIFFRACTION	2003-04-30	1P73	2.7	Equid alphaherpesvirus 4	10331
1P75		X-RAY DIFFRACTION	2003-04-30	1P75	3.02	Equid alphaherpesvirus 4	10331
1P7C		X-RAY DIFFRACTION	2003-05-01	1P7C	2.1	Human alphaherpesvirus 1 strain 17	10299
1P7D		X-RAY DIFFRACTION	2003-05-01	1P7D	2.95
						Escherichia virus Lambda	10710
1P7N		X-RAY DIFFRACTION	2003-05-02	1P7N	2.6	Rous sarcoma virus	11886
1P7S		X-RAY DIFFRACTION	2003-05-05	1P7S	1.5	Escherichia virus T4	10665
1P8L		X-RAY DIFFRACTION	2003-05-07	1P8L	2.95	Paramecium bursaria Chlorella virus 1	10506
1P9S		X-RAY DIFFRACTION	2003-05-12	1P9S	2.54	Human coronavirus 229E	11137
1P9U		X-RAY DIFFRACTION	2003-05-12	1P9U	2.37	Transmissible gastroenteritis virus	11149
1PAR		X-RAY DIFFRACTION	1994-03-22	1PAR	2.6
						Salmonella virus P22	10754
1PC6		X-RAY DIFFRACTION	2003-05-15	1PC6	2.51	Escherichia virus Lambda	10710
1PD3		X-RAY DIFFRACTION	2003-05-19	1PD3	2.6	Influenza A virus	11320
1PDF	12	ELECTRON MICROSCOPY	2003-05-19	1PDF		Escherichia virus T4	10665
1PDI	12	ELECTRON MICROSCOPY	2003-05-19	1PDI		Escherichia virus T4	10665
1PDJ	12	ELECTRON MICROSCOPY	2003-05-19	1PDJ		Escherichia virus T4	10665
1PDL	12	ELECTRON MICROSCOPY	2003-05-19	1PDL		Escherichia virus T4	10665
1PDM	12	ELECTRON MICROSCOPY	2003-05-19	1PDM		Escherichia virus T4	10665
1PDP	12	ELECTRON MICROSCOPY	2003-05-19	1PDP		Escherichia virus T4	10665
1PER		X-RAY DIFFRACTION	1993-11-09	1PER	2.5
						Phage 434	10712
1PFI		FIBER DIFFRACTION	1994-04-06	1PFI	3	Pseudomonas virus Pf1	2011081
						Pseudomonas virus Pf1	2011081
1PFS		SOLUTION NMR	1996-08-03	1PFS		Pseudomonas phage Pf3	10872
1PGL		X-RAY DIFFRACTION	2003-05-28	1PGL	2.8
						Bean-pod mottle virus (strain Kentucky G7)	31715
						Bean-pod mottle virus (strain Kentucky G7)	31715
1PGW		X-RAY DIFFRACTION	2003-05-28	1PGW	2.9	Bean-pod mottle virus (strain Kentucky G7)	31715
						Bean-pod mottle virus (strain Kentucky G7)	31715
1PI7		SOLID-STATE NMR	2003-05-29	1PI7		Human immunodeficiency virus 1	11676
1PI8		SOLID-STATE NMR	2003-05-29	1PI8		Human immunodeficiency virus 1	11676
1PIV		X-RAY DIFFRACTION	1995-02-02	1PIV	2.9	Poliovirus type 3 (strains P3/LEON/37 AND P3/LEON 12A[1]B)	12088
						Poliovirus type 3 (strains P3/LEON/37 AND P3/LEON 12A[1]B)	12088
						Poliovirus type 3 (strains P3/LEON/37 AND P3/LEON 12A[1]B)	12088
						Poliovirus type 3 (strains P3/LEON/37 AND P3/LEON 12A[1]B)	12088
						Poliovirus type 3 (strains P3/LEON/37 AND P3/LEON 12A[1]B)	12088
1PJE		SOLID-STATE NMR	2003-06-02	1PJE		Human immunodeficiency virus 1	11676
1PJF		SOLID-STATE NMR	2003-06-02	1PJF		Pseudomonas virus Pf1	2011081
1PJW		SOLUTION NMR	2003-06-04	1PJW		Japanese encephalitis virus	11072
1PM6		SOLUTION NMR	2003-06-10	1PM6		Escherichia virus HK022	10742
1PO1		X-RAY DIFFRACTION	1997-01-08	1PO1	2.9	Human poliovirus 1 Mahoney	12081
						Human poliovirus 1 Mahoney	12081
						Human poliovirus 1 Mahoney	12081
						Human poliovirus 1 Mahoney	12081
						Human poliovirus 1 Mahoney	12081
1PO2		X-RAY DIFFRACTION	1997-01-08	1PO2	2.9	Human poliovirus 1 Mahoney	12081
						Human poliovirus 1 Mahoney	12081
						Human poliovirus 1 Mahoney	12081
						Human poliovirus 1 Mahoney	12081
						Human poliovirus 1 Mahoney	12081
1POV		X-RAY DIFFRACTION	1995-08-10	1POV	2.8	Human poliovirus 1 Mahoney	12081
						Human poliovirus 1 Mahoney	12081
						Human poliovirus 1 Mahoney	12081
1PP1		X-RAY DIFFRACTION	2003-06-16	1PP1	1.9	Borna disease virus	12455
1PQD		X-RAY DIFFRACTION	2003-06-18	1PQD	1.65	Escherichia virus T4	10665
1PQI		X-RAY DIFFRACTION	2003-06-18	1PQI	1.57	Escherichia virus T4	10665
1PQJ		X-RAY DIFFRACTION	2003-06-18	1PQJ	1.9	Escherichia virus T4	10665
1PQK		X-RAY DIFFRACTION	2003-06-18	1PQK	2	Escherichia virus T4	10665
1PQM		X-RAY DIFFRACTION	2003-06-18	1PQM	1.52	Escherichia virus T4	10665
1PQO		X-RAY DIFFRACTION	2003-06-18	1PQO	1.65	Escherichia virus T4	10665
1PQZ		X-RAY DIFFRACTION	2003-06-19	1PQZ	2.1	Murid betaherpesvirus 1	10366
						Mus musculus	10090
1PRA		SOLUTION NMR	1991-11-18	1PRA		Phage 434	10712
1PRO		X-RAY DIFFRACTION	1995-07-18	1PRO	1.8	Human immunodeficiency virus 1	11676
1PVC		X-RAY DIFFRACTION	1995-03-30	1PVC	2.4	Poliovirus type 3 (strains P3/LEON/37 AND P3/LEON 12A[1]B)	12088
						Poliovirus type 3 (strains P3/LEON/37 AND P3/LEON 12A[1]B)	12088
						Poliovirus type 3 (strains P3/LEON/37 AND P3/LEON 12A[1]B)	12088
						Poliovirus type 3 (strains P3/LEON/37 AND P3/LEON 12A[1]B)	12088
						Poliovirus type 3 (strains P3/LEON/37 AND P3/LEON 12A[1]B)	12088
1PVP		X-RAY DIFFRACTION	2003-06-28	1PVP	2.35	Escherichia virus P1	10678
						Escherichia virus P1	10678
						Escherichia virus P1	10678
1PVQ		X-RAY DIFFRACTION	2003-06-28	1PVQ	2.75	Escherichia virus P1	10678
						Escherichia virus P1	10678
						Escherichia virus P1	10678
1PVR		X-RAY DIFFRACTION	2003-06-28	1PVR	2.65
						Escherichia virus P1	10678
1Q0S		X-RAY DIFFRACTION	2003-07-17	1Q0S	2.3	Escherichia virus T4	10665
1Q0T		X-RAY DIFFRACTION	2003-07-17	1Q0T	3.1
						Escherichia virus T4	10665
1Q2W		X-RAY DIFFRACTION	2003-07-26	1Q2W	1.86	Severe acute respiratory syndrome-related coronavirus	694009
1Q31		X-RAY DIFFRACTION	2003-07-28	1Q31	2.7	Tobacco etch virus	12227
1Q3U		X-RAY DIFFRACTION	2003-08-01	1Q3U	2.9
						Escherichia virus P1	10678
1Q3V		X-RAY DIFFRACTION	2003-08-01	1Q3V	2.91
						Escherichia virus P1	10678
1Q57		X-RAY DIFFRACTION	2003-08-06	1Q57	3.45	Escherichia phage T7	10760
1Q59		SOLUTION NMR	2003-08-06	1Q59		Human gammaherpesvirus 4	10376
1Q94		X-RAY DIFFRACTION	2003-08-22	1Q94	2.4	Homo sapiens	9606
						Homo sapiens	9606
						Human immunodeficiency virus type 1 (Z2/CDC-Z34 ISOLATE)	11683
1Q9X		X-RAY DIFFRACTION	2003-08-26	1Q9X	2.69
						Escherichia phage RB69	12353
1Q9Y		X-RAY DIFFRACTION	2003-08-26	1Q9Y	2.8
						Escherichia phage RB69	12353
1QA1		X-RAY DIFFRACTION	1999-04-10	1QA1	2	Salmonella virus P22	10754
1QA2		X-RAY DIFFRACTION	1999-04-10	1QA2	2	Salmonella virus P22	10754
1QA3		X-RAY DIFFRACTION	1999-04-10	1QA3	2	Salmonella virus P22	10754
1QA4		SOLUTION NMR	1999-04-12	1QA4		Human immunodeficiency virus 1	11676
1QA5		SOLUTION NMR	1999-04-12	1QA5		Human immunodeficiency virus 1	11676
1QA7		X-RAY DIFFRACTION	1999-04-15	1QA7	1.9	Hepatovirus A	12092
1QAI		X-RAY DIFFRACTION	1999-03-12	1QAI	2.3
						Moloney murine leukemia virus	11801
1QAJ		X-RAY DIFFRACTION	1999-03-18	1QAJ	2.3
						Moloney murine leukemia virus	11801
1QBE		X-RAY DIFFRACTION	1996-01-10	1QBE	3.5	Escherichia virus Qbeta	39803
1QBR		X-RAY DIFFRACTION	1997-04-25	1QBR	1.8	Human immunodeficiency virus 1	11676
1QBS		X-RAY DIFFRACTION	1997-04-25	1QBS	1.8	Human immunodeficiency virus 1	11676
1QBT		X-RAY DIFFRACTION	1997-04-25	1QBT	2.1	Human immunodeficiency virus 1	11676
1QBU		X-RAY DIFFRACTION	1997-04-25	1QBU	1.8	Human immunodeficiency virus 1	11676
1QBZ		X-RAY DIFFRACTION	1999-04-28	1QBZ	1.47	Simian immunodeficiency virus	11723
1QCE		SOLUTION NMR	1999-04-30	1QCE		Simian immunodeficiency virus	11723
1QD3		SOLUTION NMR	1999-07-07	1QD3		Human immunodeficiency virus 1	11676
1QE1		X-RAY DIFFRACTION	1999-07-12	1QE1	2.85	Human immunodeficiency virus type 1 BH10	11678
						Human immunodeficiency virus type 1 BH10	11678
1QEX		X-RAY DIFFRACTION	1999-03-30	1QEX	2.3	Escherichia virus T4	10665
1QEY		SOLUTION NMR	1999-04-03	1QEY		Salmonella virus P22	10754
1QFQ		SOLUTION NMR	1999-04-12	1QFQ
						Escherichia virus Lambda	10710
1QFU		X-RAY DIFFRACTION	1999-04-14	1QFU	2.8	Influenza A virus (A/X-31(H3N2))	132504
						Influenza A virus (A/X-31(H3N2))	132504
						Mus musculus	10090
						Mus musculus	10090
1QGC		ELECTRON MICROSCOPY	1999-04-23	1QGC		Foot and mouth disease virus C	12116
						Foot and mouth disease virus C	12116
						Foot and mouth disease virus C	12116
						Mus musculus	10090
						Mus musculus	10090
						Foot and mouth disease virus C	12116
1QGT		X-RAY DIFFRACTION	1999-05-05	1QGT	3.3	Hepatitis B virus	10407
1QHD		X-RAY DIFFRACTION	1999-04-29	1QHD	1.95	Bovine rotavirus strain RF	10933
1QHI		X-RAY DIFFRACTION	1999-05-12	1QHI	1.9	Human alphaherpesvirus 1 strain 17	10299
1QHV		X-RAY DIFFRACTION	1999-05-28	1QHV	1.51	Human adenovirus 2	10515
1QIU		X-RAY DIFFRACTION	1999-06-16	1QIU	2.4	Human adenovirus 2	10515
1QJU		X-RAY DIFFRACTION	1999-07-05	1QJU	2.8	rhinovirus A16	31708
						rhinovirus A16	31708
						rhinovirus A16	31708
						rhinovirus A16	31708
1QJX		X-RAY DIFFRACTION	1999-07-06	1QJX	2.8	rhinovirus A16	31708
						rhinovirus A16	31708
						rhinovirus A16	31708
						rhinovirus A16	31708
1QJY		X-RAY DIFFRACTION	1999-07-06	1QJY	2.8	rhinovirus A16	31708
						rhinovirus A16	31708
						rhinovirus A16	31708
						rhinovirus A16	31708
1QJZ		X-RAY DIFFRACTION	1999-07-07	1QJZ	3.8	Physalis mottle virus	72539
1QKJ		X-RAY DIFFRACTION	1999-07-22	1QKJ	2.3	Escherichia virus T4	10665
1QL1		FIBER DIFFRACTION	1999-08-20	1QL1	3.1	Pseudomonas virus Pf1	2011081
1QL2		FIBER DIFFRACTION	1999-08-20	1QL2	3.1	Pseudomonas virus Pf1	2011081
1QLF		X-RAY DIFFRACTION	1999-08-30	1QLF	2.65	Mus musculus	10090
						Homo sapiens	9606
						Murine respirovirus	11191
1QLN		X-RAY DIFFRACTION	1999-09-01	1QLN	2.4	Escherichia phage T7	10760
						Escherichia phage T7	10760
						Escherichia phage T7	10760
1QLO		SOLUTION NMR	1999-09-09	1QLO		Human alphaherpesvirus 1 strain 17	10299
1QMC		SOLUTION NMR	1999-09-27	1QMC		Human immunodeficiency virus type 1 BH10	11678
1QMY		X-RAY DIFFRACTION	1999-10-08	1QMY	1.9	Foot-and-mouth disease virus O	12118
1QNZ		SOLUTION NMR	1999-10-26	1QNZ		Mus musculus	10090
						Mus musculus	10090
						Human immunodeficiency virus 1	11676
1QO3		X-RAY DIFFRACTION	1999-11-01	1QO3	2.3	Mus musculus	10090
						Mus musculus	10090
						Mus musculus	10090
						Human immunodeficiency virus	12721
1QOL		X-RAY DIFFRACTION	1999-11-13	1QOL	3	Foot-and-mouth disease virus (strain O1)	73482
1QPM		SOLUTION NMR	1999-05-26	1QPM		Escherichia virus Mu	10677
1QQ1		X-RAY DIFFRACTION	1999-06-10	1QQ1	1.8	Salmonella virus P22	10754
1QQH		X-RAY DIFFRACTION	1999-06-05	1QQH	2.1	Human papillomavirus type 18	333761
1QQP		X-RAY DIFFRACTION	1999-05-20	1QQP	1.9	Foot-and-mouth disease virus	12110
						Foot-and-mouth disease virus	12110
						Foot-and-mouth disease virus	12110
						Foot-and-mouth disease virus	12110
1QR8		X-RAY DIFFRACTION	1999-06-18	1QR8	2.1	Human immunodeficiency virus 1	11676
1QR9		X-RAY DIFFRACTION	1999-06-18	1QR9	1.6	Human immunodeficiency virus 1	11676
1QRB		X-RAY DIFFRACTION	1999-06-12	1QRB	2	Salmonella virus P22	10754
1QRC		X-RAY DIFFRACTION	1999-06-13	1QRC	2.5	Salmonella virus P22	10754
1QRJ		SOLUTION NMR	1999-06-14	1QRJ		Human T-cell lymphotrophic virus type 1 (strain ATK)	11926
1QS4		X-RAY DIFFRACTION	1999-06-25	1QS4	2.1	Human immunodeficiency virus 1	11676
1QS5		X-RAY DIFFRACTION	1999-06-25	1QS5	2.5	Escherichia virus T4	10665
1QS9		X-RAY DIFFRACTION	1999-06-25	1QS9	1.85	Escherichia virus T4	10665
1QSB		X-RAY DIFFRACTION	1999-06-20	1QSB	1.8	Escherichia virus T4	10665
1QSQ		X-RAY DIFFRACTION	1999-06-22	1QSQ	1.9	Escherichia virus T4	10665
1QT3		X-RAY DIFFRACTION	1999-06-30	1QT3	1.85	Escherichia virus T4	10665
1QT4		X-RAY DIFFRACTION	1999-06-30	1QT4	2.1	Escherichia virus T4	10665
1QT5		X-RAY DIFFRACTION	1999-06-30	1QT5	1.8	Escherichia virus T4	10665
1QT6		X-RAY DIFFRACTION	1999-06-30	1QT6	1.9	Escherichia virus T4	10665
1QT7		X-RAY DIFFRACTION	1999-06-30	1QT7	1.8	Escherichia virus T4	10665
1QT8		X-RAY DIFFRACTION	1999-06-30	1QT8	1.9	Escherichia virus T4	10665
1QTB		X-RAY DIFFRACTION	1999-06-26	1QTB	1.9	Escherichia virus T4	10665
1QTC		X-RAY DIFFRACTION	1999-06-26	1QTC	2.5	Escherichia virus T4	10665
1QTD		X-RAY DIFFRACTION	1999-06-27	1QTD	2.5	Escherichia virus T4	10665
1QTG		SOLUTION NMR	1999-06-27	1QTG		Salmonella virus P22	10754
1QTH		X-RAY DIFFRACTION	1999-06-28	1QTH	1.9	Escherichia virus T4	10665
1QTV		X-RAY DIFFRACTION	1999-06-29	1QTV	2.3	Escherichia virus T4	10665
1QTZ		X-RAY DIFFRACTION	1999-06-29	1QTZ	2	Escherichia virus T4	10665
1QU1		X-RAY DIFFRACTION	1999-07-05	1QU1	1.9	Influenza A virus	11320
1QUD		X-RAY DIFFRACTION	1999-07-01	1QUD	1.75	Escherichia virus T4	10665
1QUG		X-RAY DIFFRACTION	1999-07-01	1QUG	1.9	Escherichia virus T4	10665
1QUH		X-RAY DIFFRACTION	1999-07-01	1QUH	1.85	Escherichia virus T4	10665
1QUO		X-RAY DIFFRACTION	1999-07-01	1QUO	1.9	Escherichia virus T4	10665
1QUV		X-RAY DIFFRACTION	1999-07-04	1QUV	2.5	Hepacivirus C	11103
1QVO		X-RAY DIFFRACTION	2003-08-28	1QVO	2.22	Homo sapiens	9606
						Homo sapiens	9606
						Human immunodeficiency virus 1	11676
1QWE		SOLUTION NMR	1995-11-09	1QWE		Avian sarcoma virus	11876
1QWF		SOLUTION NMR	1995-11-09	1QWF		Avian sarcoma virus	11876
1QXM		X-RAY DIFFRACTION	2003-09-08	1QXM	1.7	Clostridium botulinum D phage	29342
1QZ8		X-RAY DIFFRACTION	2003-09-16	1QZ8	2.7	Severe acute respiratory syndrome-related coronavirus	694009
1R08		X-RAY DIFFRACTION	1988-10-03	1R08	3	rhinovirus B14	12131
						rhinovirus B14	12131
						rhinovirus B14	12131
						rhinovirus B14	12131
1R09		X-RAY DIFFRACTION	1990-05-04	1R09	2.9	rhinovirus B14	12131
						rhinovirus B14	12131
						rhinovirus B14	12131
						rhinovirus B14	12131
1R0A		X-RAY DIFFRACTION	2003-09-19	1R0A	2.8
						Human immunodeficiency virus 1	11676
						Human immunodeficiency virus 1	11676
						Mus musculus	10090
						Mus musculus	10090
1R1A		X-RAY DIFFRACTION	1989-03-15	1R1A	3.2	Human rhinovirus 1A	12134
						Human rhinovirus 1A	12134
						Human rhinovirus 1A	12134
						Human rhinovirus 1A	12134
1R45		X-RAY DIFFRACTION	2003-10-03	1R45	1.57	Clostridium phage c-st	12336
1R4B		X-RAY DIFFRACTION	2003-10-04	1R4B	1.85	Clostridium phage c-st	12336
1R4G		SOLUTION NMR	2003-10-06	1R4G		Sendai virus (strain Harris)	11196
1R63		SOLUTION NMR	1996-11-08	1R63		Phage 434	10712
1R69		X-RAY DIFFRACTION	1988-12-08	1R69	2	Phage 434	10712
1R6A		X-RAY DIFFRACTION	2003-10-15	1R6A	2.6	Dengue virus 2 Puerto Rico/PR159-S1/1969	11066
1R6K		X-RAY DIFFRACTION	2003-10-15	1R6K	2.5	human papillomavirus 11	10580
1R6N		X-RAY DIFFRACTION	2003-10-15	1R6N	2.4	human papillomavirus 11	10580
1R6R		SOLUTION NMR	2003-10-16	1R6R		Dengue virus 2 Puerto Rico/PR159-S1/1969	11066
1R8H		X-RAY DIFFRACTION	2003-10-24	1R8H	1.9	Human papillomavirus type 6a	37122
1R8P		SOLUTION NMR	2003-10-28	1R8P		Human papillomavirus type 16	333760
1R9F		X-RAY DIFFRACTION	2003-10-28	1R9F	1.85
						Tomato bushy stunt virus	12145
1R9W		X-RAY DIFFRACTION	2003-10-31	1R9W	1.8	Human papillomavirus type 18	333761
1RA6		X-RAY DIFFRACTION	2003-10-31	1RA6	2	Human poliovirus 1 Mahoney	12081
1RA7		X-RAY DIFFRACTION	2003-10-31	1RA7	2.35	Human poliovirus 1 Mahoney	12081
1RAJ		X-RAY DIFFRACTION	2003-10-31	1RAJ	2.5	Human poliovirus 1 Mahoney	12081
1RB8		X-RAY DIFFRACTION	2003-11-03	1RB8	3.5	Escherichia phage alpha3	10849
						Escherichia phage alpha3	10849
						Escherichia virus phiX174	10847
1RC8		X-RAY DIFFRACTION	2003-11-03	1RC8	2.75
						Escherichia virus T4	10665
1RD8		X-RAY DIFFRACTION	2003-11-05	1RD8	3	Influenza A virus	11320
						Influenza A virus	11320
1RDH		X-RAY DIFFRACTION	1993-03-05	1RDH	2.8	Human immunodeficiency virus 1	11676
1RDR		X-RAY DIFFRACTION	1998-04-28	1RDR	2.4	Human poliovirus 1 Mahoney	12081
1REG		X-RAY DIFFRACTION	1995-01-11	1REG	1.9	Escherichia virus T4	10665
1RER		X-RAY DIFFRACTION	2003-11-07	1RER	3.2	Semliki Forest virus	11033
1REV		X-RAY DIFFRACTION	1995-09-17	1REV	2.6	Human immunodeficiency virus 1	11676
						Human immunodeficiency virus 1	11676
1RFO		SOLUTION NMR	2003-11-10	1RFO		Escherichia virus T4	10665
1RFR		SOLUTION NMR	2003-11-10	1RFR		Coxsackievirus B3	12072
1RGQ		X-RAY DIFFRACTION	2003-11-12	1RGQ	2.9	Hepacivirus C	11103
1RH6		X-RAY DIFFRACTION	2003-11-13	1RH6	1.7
						Escherichia virus Lambda	10710
1RHI		X-RAY DIFFRACTION	1996-06-17	1RHI	3	rhinovirus B3	44130
						rhinovirus B3	44130
						rhinovirus B3	44130
						rhinovirus B3	44130
1RIF		X-RAY DIFFRACTION	2003-11-17	1RIF	2	Escherichia virus T4	10665
1RIO		X-RAY DIFFRACTION	2003-11-17	1RIO	2.3
						Escherichia virus Lambda	10710
						Thermus aquaticus	271
1RJY		X-RAY DIFFRACTION	2003-11-20	1RJY	1.9	Mus musculus	10090
						Mus musculus	10090
						Herpes simplex virus unknown type	126283
1RL8		X-RAY DIFFRACTION	2003-11-25	1RL8	2	Human immunodeficiency virus 1	11676
1RMU		X-RAY DIFFRACTION	1988-10-03	1RMU	3	rhinovirus B14	12131
						rhinovirus B14	12131
						rhinovirus B14	12131
						rhinovirus B14	12131
1RMV		FIBER DIFFRACTION	1997-02-11	1RMV	2.9	Ribgrass mosaic virus	51680
						Ribgrass mosaic virus	51680
1RPE		X-RAY DIFFRACTION	1993-03-24	1RPE	2.5
						Phage 434	10712
1RPI		X-RAY DIFFRACTION	2003-12-03	1RPI	1.86	Human immunodeficiency virus 1	11676
1RPU		X-RAY DIFFRACTION	2003-12-03	1RPU	2.5
						Carnation Italian ringspot virus	39443
1RPV		SOLUTION NMR	1995-05-04	1RPV		Human immunodeficiency virus type 1 (CLONE 12)	11679
1RPZ		X-RAY DIFFRACTION	2003-12-03	1RPZ	2.9
						Escherichia virus T4	10665
[truncated: 35,238 more rows]
