# Supplementary material for: Structure determination needs to go viral
Source: Amino Acids. 2024 Jan 29;56(1):3. doi: 10.1007/s00726-023-03374-2 (PMC10824879; doi:10.1007/s00726-023-03374-2)
Supplement: Supplementary file 3 — Supplementary file3 (XLSX 10 KB) [file 726_2023_3374_MOESM3_ESM.xlsx]

## Sheet: Planilha1
Virus	Taxonomy Identifiers
SARS-CoV2	2697049
Hiv1	11676, 11685, 11678
SARS	694009, 227984, 2901879,227859, 228404,242743, 235410,229993, 255730
Zika	64320, 2043570, 2316109, 2316109, 2043570
MERS	1335626, 1263720, 1235996, 1298362, 1306931, 1495253
Ebola Virus	1570291, 128952, 128951, 128947, 129000
Lassa fever virus	11620, 11621, 11622
Hiv2	11709, 11720, 11721, 11717, 11713
RiftValley fever virus	11588.1
Nipah	121791
Henipa virus	260964, 63330, 665602, 1979176, 1979179, 1221391
Crimean-Congo Haemorrhagic fever virus	1980519, 11593, 652961
Marburg Virus	11269, 186537, 1708253, 1708252, 33727, 33728, 482820, 378809, 378830
Virus	X-Ray Diffraction	Electron Microscopy	Solution NMR	Avg X-Ray resolution	Avg EM resolution	Total	X-RAY DIFFRACTION, NEUTRON DIFFRACTION	SOLID-STATE NMR	NEUTRON DIFFRACTION	NEUTRON DIFFRACTION, X-RAY DIFFRACTION	ELECTRON CRYSTALLOGRAPHY	SOLUTION NMR, SOLUTION SCATTERING
SARS-CoV2	1688	916	13	1.861	3.417	2626	7	2
Hiv1	1811	242	115	2.23	4.82	2182	2	6	1	2	2	1
SARS	189	32	28	2.12	3.72	249
Zika	141	22	2	2.11	7.41	165
MERS	123	22	0	2.3	3.77	145
Ebola Virus	67	22	1	2.39	4.24	90
Lassa fever virus	30	18	1	2.31	4.09	49
Hiv2	26	0	8	2.15	-	34
RiftValley fever virus	22	6	1	2.51	10.79	29
Nipah	20	6	0	2.44	3.48	26
Henipa virus	25	1	0	2.63	2.8	26
Crimean-Congo Haemorrhagic fever virus	20	1	1	2.27	2.8	22
Marburg Virus	18	1	0	2.48	3.1	19
